# Supplementary material for: Myofibroblast Ccn3 is regulated by Yap and Wwtr1 and contributes to adverse cardiac outcomes
Source: Front Cardiovasc Med. 2023 Mar 14;10:1142612. doi: 10.3389/fcvm.2023.1142612 (PMC10043314; doi:10.3389/fcvm.2023.1142612)
Supplement: Supplementary file 1 [file Table4.xlsx]

## Sheet: Cluster_marker_genes_0 to 18
p_val	avg_log2FC	pct.1	pct.2	p_val_adj	cluster	gene
0	3.80256	0.847	0.164	0	0	Arg1
8.76521e-281	3.24176	0.683	0.233	1.47659e-276	0	Spp1
0	3.22331	0.95	0.55	0	0	C1qa
0	3.08751	1	0.956	0	0	Apoe
0	3.04009	0.84	0.181	0	0	Pf4
0	3.00358	0.955	0.476	0	0	C1qc
0	2.96244	0.864	0.156	0	0	Ltc4s
0	2.92206	0.973	0.583	0	0	C1qb
0	2.7558	0.931	0.767	0	0	Fn1
0	2.42535	1	0.86	0	0	Ctsb
0	2.35815	0.952	0.265	0	0	Msr1
0	2.33256	0.806	0.054	0	0	Folr2
2.44549e-282	2.28329	0.885	0.611	4.11968e-278	0	Selenop
0	2.25783	0.49	0.036	0	0	Fabp7
0	2.2541	0.999	0.826	0	0	Ctsd
0	2.2435	0.936	0.222	0	0	Sdc3
0	2.17741	0.983	0.692	0	0	Ccl6
0	2.12474	0.6	0.039	0	0	Fcna
0	2.1204	0.954	0.261	0	0	Trem2
0	2.10222	0.992	0.689	0	0	Grn
0	2.05987	0.832	0.093	0	0	Stab1
0	2.04242	1	0.721	0	0	Lyz2
0	2.02564	0.869	0.338	0	0	Pltp
0	2.0216	0.935	0.404	0	0	Ecm1
1.71908e-104	2.00365	0.466	0.191	2.89596e-100	0	Saa3
0	1.99572	0.946	0.279	0	0	Mafb
0	1.97518	0.623	0.05	0	0	Cbr2
0	1.96311	0.976	0.657	0	0	Wfdc17
0	1.94044	0.951	0.487	0	0	Ccl9
0	1.93305	0.977	0.589	0	0	Lgmn
0	1.91059	0.767	0.194	0	0	F13a1
0	1.90977	0.873	0.26	0	0	Serpinb6a
0	1.88389	0.965	0.156	0	0	C3ar1
0	1.85137	1	0.929	0	0	Gpx1
0	1.84335	0.584	0.115	0	0	C4b
1.25858e-83	1.8223	0.166	0.027	2.12021e-79	0	Marco
0	1.80337	1	0.812	0	0	Lamp1
0	1.79626	0.958	0.486	0	0	Itgam
2.23333e-182	1.79521	0.224	0.014	3.76227e-178	0	Lyve1
0	1.79467	0.743	0.125	0	0	Mrc1
0	1.76269	0.801	0.169	0	0	Hmox1
0	1.72904	0.996	0.517	0	0	Csf1r
0	1.72476	0.922	0.204	0	0	Adam15
0	1.70412	0.996	0.679	0	0	Ctsc
0	1.69597	0.942	0.469	0	0	Smpdl3a
0	1.69347	0.942	0.301	0	0	Cfp
0	1.69106	1	0.745	0	0	Ctss
0	1.67306	1	0.987	0	0	Ftl1
2.9773e-307	1.65163	0.666	0.18	5.01555e-303	0	Cfh
0	1.651	0.865	0.246	0	0	Ninj1
0	1.63776	0.948	0.263	0	0	Dhrs3
0	1.61333	0.894	0.195	0	0	Anxa3
0	1.59579	0.349	0.017	0	0	Cd163
0	1.59459	0.551	0.074	0	0	Cd36
0	1.59213	0.975	0.493	0	0	Plin2
0	1.58707	0.907	0.286	0	0	Dab2
0	1.57342	0.88	0.245	0	0	Glul
0	1.56824	0.849	0.188	0	0	Emp1
1.42346e-252	1.56136	0.945	0.718	2.39795e-248	0	S100a4
0	1.532	0.58	0.107	0	0	Padi4
0	1.51168	0.99	0.636	0	0	App
7.17916e-201	1.50817	0.822	0.511	1.2094e-196	0	Trf
0	1.50624	0.811	0.136	0	0	Tmem37
0	1.4987	0.869	0.274	0	0	Bcl2a1b
1.02712e-235	1.49672	0.496	0.097	1.73029e-231	0	Ms4a7
3.73595e-73	1.49544	0.118	0.013	6.29358e-69	0	Vsig4
0	1.47853	0.864	0.296	0	0	Maf
0	1.47735	0.987	0.533	0	0	Lrp1
0	1.46848	0.456	0.041	0	0	Hal
0	1.46514	0.836	0.178	0	0	Adgre1
0	1.46006	0.733	0.206	0	0	Fcgrt
0	1.45589	0.41	0.025	0	0	Ednrb
0	1.45199	0.917	0.236	0	0	Ccr5
0	1.42825	0.989	0.729	0	0	Ahnak
0	1.41768	0.977	0.458	0	0	Fcgr3
0	1.41291	0.942	0.589	0	0	Capg
0	1.41195	0.84	0.183	0	0	Dusp3
0	1.41025	0.822	0.228	0	0	Nrp1
0	1.40416	1	0.922	0	0	Psap
0	1.39142	0.877	0.161	0	0	Tbxas1
0	1.36429	0.938	0.408	0	0	Hexa
1.39341e-251	1.36264	0.614	0.159	2.34734e-247	0	Thbs1
0	1.3621	0.822	0.175	0	0	Itgb5
0	1.34257	0.998	0.931	0	0	Emp3
0	1.33751	0.969	0.522	0	0	Zeb2
0	1.33728	0.923	0.366	0	0	Metrnl
8.80028e-294	1.33513	0.919	0.457	1.48249e-289	0	Emilin2
0	1.33286	0.758	0.178	0	0	Abca1
5.16753e-270	1.30332	0.862	0.397	8.70523e-266	0	Mt1
0	1.30059	0.758	0.101	0	0	Itsn1
0	1.29597	0.882	0.26	0	0	Cd14
2.85528e-292	1.29492	0.751	0.217	4.81001e-288	0	Lmna
0	1.28879	0.918	0.278	0	0	Ms4a6d
0	1.28711	0.882	0.373	0	0	Nfic
0	1.28189	0.988	0.685	0	0	Lamp2
5.83257e-215	1.27782	0.521	0.126	9.82554e-211	0	Tppp3
0	1.26697	0.706	0.16	0	0	Wwp1
0	1.26596	0.954	0.423	0	0	Ncf1
0	1.24161	0.885	0.219	0	0	Plxnb2
0	1.23594	0.883	0.407	0	0	Adam10
0	1.23475	0.971	0.656	0	0	Ctsl
1.7981e-232	1.23452	0.976	0.702	3.02909e-228	0	Lgals3
0	1.23424	0.771	0.156	0	0	Dpep2
3.33256e-109	1.2342	0.184	0.023	5.61403e-105	0	Ccl8
0	1.22435	0.816	0.227	0	0	Tcn2
5.54565e-176	1.2156	0.993	0.988	9.3422e-172	0	Crip1
0	1.2143	0.942	0.352	0	0	Cyfip1
0	1.214	0.793	0.199	0	0	Idh1
3.16587e-298	1.21203	0.909	0.354	5.33322e-294	0	Cd68
1.22089e-288	1.20503	0.71	0.183	2.05672e-284	0	Rhoc
0	1.19655	0.837	0.174	0	0	Pid1
2.44593e-185	1.19639	0.967	0.871	4.12041e-181	0	Aldoa
0	1.19246	0.833	0.203	0	0	Bst1
0	1.18911	0.792	0.127	0	0	Cebpa
0	1.18834	0.644	0.126	0	0	St3gal5
1.86089e-149	1.17427	0.295	0.049	3.13486e-145	0	Fcrls
0	1.17158	0.807	0.259	0	0	Blvrb
5.2641e-263	1.16252	0.949	0.587	8.86791e-259	0	Gda
4.7264e-260	1.16097	0.666	0.183	7.9621e-256	0	Tgm2
8.80669e-304	1.15895	0.881	0.365	1.48357e-299	0	Hexb
0	1.1543	0.698	0.062	0	0	Sash1
0	1.15407	0.926	0.246	0	0	C5ar1
0	1.14826	0.758	0.131	0	0	Adap2
8.2887e-162	1.14601	0.197	0.011	1.39631e-157	0	Cd5l
0	1.14337	0.796	0.164	0	0	Camk1
0	1.13914	0.994	0.798	0	0	Ctsz
4.72096e-288	1.13202	0.963	0.693	7.95293e-284	0	Cltc
3.39527e-240	1.12911	0.962	0.671	5.71967e-236	0	Itgb2
0	1.12774	0.839	0.212	0	0	Abhd12
0	1.12751	0.909	0.283	0	0	Asah1
0	1.12645	0.713	0.121	0	0	Slc7a8
1.49863e-67	1.12564	0.485	0.298	2.5246e-63	0	Ftl1-ps2
5.51388e-191	1.11194	0.571	0.178	9.28868e-187	0	Hopx
2.69317e-278	1.1045	0.878	0.327	4.53691e-274	0	Apobec1
1.23156e-234	1.10346	0.694	0.218	2.07469e-230	0	Rhob
2.39619e-257	1.10185	0.925	0.582	4.03662e-253	0	Timp2
0	1.09965	0.669	0.161	0	0	Itga6
5.06474e-285	1.09192	0.936	0.594	8.53206e-281	0	Mef2a
1.10453e-305	1.08882	0.967	0.597	1.86069e-301	0	Ctsa
0	1.08727	0.768	0.139	0	0	Stom
0	1.08349	0.793	0.163	0	0	Tmem106a
0	1.0826	0.991	0.753	0	0	Sdcbp
0	1.07707	0.938	0.439	0	0	Slc6a6
1.61046e-261	1.07322	0.943	0.52	2.71299e-257	0	Unc93b1
1.00641e-254	1.07223	0.998	0.659	1.6954e-250	0	Alox5ap
0	1.06785	0.553	0.092	0	0	Pmp22
0	1.06688	0.636	0.113	0	0	Cd38
0	1.06653	0.685	0.073	0	0	Mertk
6.60863e-217	1.06208	0.967	0.718	1.11329e-212	0	Cebpb
1.15413e-306	1.05806	0.825	0.297	1.94424e-302	0	Comt
7.10394e-160	1.05619	0.986	0.873	1.19673e-155	0	Vim
0	1.04927	0.753	0.195	0	0	Rab32
4.89425e-185	1.04791	0.96	0.851	8.24485e-181	0	Tagln2
1.63934e-266	1.04394	0.762	0.24	2.76163e-262	0	Rnase4
8.05659e-205	1.04103	0.733	0.311	1.35721e-200	0	Acly
3.53822e-294	1.04081	0.82	0.265	5.96049e-290	0	Ehd4
0	1.03747	0.828	0.218	0	0	Cd300ld
0	1.03655	0.829	0.259	0	0	Tpp1
0	1.03385	0.717	0.167	0	0	Hebp1
9.16746e-174	1.02843	0.962	0.866	1.54435e-169	0	Eno1
0	1.02755	0.636	0.072	0	0	Rab11fip5
2.22546e-288	1.02522	0.678	0.17	3.74901e-284	0	Gm42266
0	1.02353	0.639	0.078	0	0	2510009E07Rik
9.79449e-298	1.02	0.864	0.325	1.64998e-293	0	Card19
1.0441e-206	1.01992	0.999	0.988	1.75889e-202	0	Itm2b
0	1.01804	0.854	0.28	0	0	Gusb
9.91127e-280	1.01753	0.862	0.345	1.66965e-275	0	Lipa
0	1.01611	0.652	0.123	0	0	Cd93
1.38226e-178	1.0147	0.894	0.663	2.32856e-174	0	Pgam1
0	1.01447	0.861	0.295	0	0	Mpp1
3.10887e-268	1.01425	0.994	0.799	5.23719e-264	0	Cotl1
7.97904e-144	1.01377	0.585	0.217	1.34415e-139	0	Klf4
0	1.01271	0.678	0.138	0	0	Ptgs1
2.17804e-244	1.00579	0.968	0.579	3.66912e-240	0	Cybb
2.39671e-206	1.00257	0.835	0.363	4.0375e-202	0	Ly86
0	1.00081	0.821	0.25	0	0	Gns
1.2497e-233	1.00014	0.862	0.408	2.10524e-229	0	Aplp2
3.07271e-197	0.996291	0.996	0.813	5.17629e-193	0	Ifitm3
0	0.985817	0.735	0.196	0	0	Zfhx3
2.02533e-237	0.974921	0.614	0.159	3.41187e-233	0	Cdkn1a
2.62281e-240	0.974773	0.921	0.531	4.41839e-236	0	Man2b1
0	0.964073	0.773	0.208	0	0	Cd302
7.29149e-308	0.958857	0.776	0.238	1.22832e-303	0	Pon2
0	0.958638	0.842	0.252	0	0	Rnpep
3.74962e-288	0.957451	0.616	0.138	6.31661e-284	0	Abca9
5.08392e-267	0.954779	0.378	0.038	8.56437e-263	0	Cxcl14
2.43646e-286	0.946117	0.763	0.213	4.10446e-282	0	Ckb
3.93961e-175	0.9436	0.359	0.064	6.63666e-171	0	Lyz1
0	0.940286	0.785	0.188	0	0	Slc11a1
9.19812e-280	0.938805	1	1	1.54952e-275	0	Actb
3.50216e-173	0.933172	0.966	0.836	5.89974e-169	0	Prdx5
1.48512e-240	0.931134	0.967	0.583	2.50184e-236	0	Ctsh
3.86662e-159	0.92757	0.963	0.896	6.51372e-155	0	Ldha
3.01095e-229	0.926057	0.983	0.826	5.07225e-225	0	Rap1b
7.43531e-214	0.925429	0.94	0.497	1.25255e-209	0	Mpeg1
0	0.925256	0.686	0.103	0	0	Plod1
1.11473e-295	0.917209	0.802	0.243	1.87787e-291	0	Xdh
1.7308e-224	0.915613	0.964	0.699	2.9157e-220	0	Anxa5
6.20508e-276	0.915256	0.993	0.788	1.04531e-271	0	Itgb1
5.43087e-250	0.914636	0.94	0.66	9.14884e-246	0	Sh3bgrl
4.35434e-286	0.907101	0.746	0.208	7.33532e-282	0	Hacd4
0	0.905608	0.73	0.145	0	0	P2ry6
3.46029e-282	0.90485	0.824	0.295	5.82921e-278	0	Atp6v1a
4.37919e-194	0.90477	0.997	0.996	7.37719e-190	0	Gapdh
3.47543e-222	0.904033	0.904	0.425	5.85471e-218	0	Vsir
7.34464e-239	0.903422	0.744	0.266	1.23728e-234	0	Bin1
8.63444e-204	0.90126	0.886	0.526	1.45456e-199	0	Rbpj
1.47746e-240	0.900659	0.96	0.734	2.48893e-236	0	Bri3
1.85662e-197	0.899007	0.947	0.74	3.12766e-193	0	Wnk1
0	0.897327	0.728	0.148	0	0	Adam9
9.87348e-302	0.894584	0.744	0.208	1.66329e-297	0	Cndp2
0	0.894533	0.746	0.201	0	0	Anxa4
4.8401e-276	0.893869	0.831	0.32	8.15363e-272	0	Cenpb
2.15119e-223	0.893338	1	0.957	3.62389e-219	0	Cyba
4.71642e-299	0.892175	0.702	0.181	7.94529e-295	0	Atp13a2
1.38419e-296	0.890563	0.697	0.186	2.33181e-292	0	Plod3
0	0.888938	0.589	0.071	0	0	Cmklr1
2.56492e-176	0.885198	0.706	0.295	4.32087e-172	0	Lgals3bp
1.73989e-240	0.882182	0.766	0.252	2.93102e-236	0	Basp1
6.89048e-245	0.882162	0.683	0.175	1.16077e-240	0	Aif1
1.36652e-247	0.879858	0.896	0.39	2.30203e-243	0	Pgd
4.24632e-266	0.877357	0.744	0.205	7.15335e-262	0	Ifi207
2.83995e-204	0.875302	0.885	0.486	4.78418e-200	0	Snx2
1.10303e-170	0.871925	0.772	0.364	1.85816e-166	0	Plec
1.23663e-217	0.865006	0.916	0.525	2.08323e-213	0	Creg1
0	0.862839	0.424	0.038	0	0	Cgnl1
4.33155e-284	0.861453	0.806	0.277	7.29692e-280	0	2610507B11Rik
7.4645e-276	0.860596	0.707	0.202	1.25747e-271	0	Pepd
0	0.859834	0.66	0.121	0	0	Pon3
3.55622e-241	0.85849	0.774	0.246	5.99081e-237	0	Pilra
8.53367e-300	0.857847	0.755	0.215	1.43758e-295	0	Mfsd1
2.3676e-280	0.857443	0.776	0.209	3.98846e-276	0	Clec4d
3.41677e-262	0.855564	0.719	0.216	5.75589e-258	0	Iqgap2
2.97086e-225	0.854654	0.615	0.165	5.00471e-221	0	Cxcl16
0	0.854277	0.623	0.126	0	0	Dapk1
1.06492e-162	0.85254	1	0.726	1.79396e-158	0	Fcer1g
6.99984e-250	0.849486	0.352	0.033	1.17919e-245	0	Ccl24
4.96111e-163	0.849057	0.931	0.559	8.35748e-159	0	Ncf4
2.32741e-158	0.846822	0.376	0.079	3.92075e-154	0	Ccnd1
2.47291e-152	0.845624	0.409	0.101	4.16587e-148	0	F10
6.78917e-206	0.841938	0.797	0.359	1.1437e-201	0	Ap2a2
1.49667e-210	0.836013	0.865	0.458	2.5213e-206	0	Rab11a
1.56069e-218	0.834388	0.745	0.237	2.62913e-214	0	Clec4a2
0	0.833413	0.485	0.053	0	0	Ctla2b
1.22515e-118	0.830175	0.527	0.191	2.06389e-114	0	Cx3cr1
3.69118e-239	0.829453	0.993	0.94	6.21817e-235	0	Clta
1.39297e-220	0.825945	0.919	0.464	2.34659e-216	0	Cd84
0	0.825261	0.556	0.079	0	0	Tmem141
1.77465e-151	0.822355	0.872	0.608	2.98957e-147	0	Tpi1
4.39095e-227	0.821779	0.587	0.151	7.397e-223	0	Gas7
8.2737e-299	0.819812	0.721	0.184	1.39379e-294	0	Myof
0	0.81973	0.699	0.163	0	0	Rab31
1.21144e-192	0.818816	0.804	0.312	2.0408e-188	0	Cd300c2
1.23209e-286	0.816707	0.721	0.171	2.07557e-282	0	Fcgr1
3.72806e-102	0.816608	0.228	0.042	6.28028e-98	0	Ccl7
2.31083e-208	0.815923	0.593	0.16	3.89282e-204	0	Gm36161
4.84377e-234	0.812802	0.555	0.123	8.15982e-230	0	Ceacam1
1.00126e-293	0.812782	0.747	0.188	1.68672e-289	0	Lair1
1.62245e-203	0.809162	0.879	0.369	2.73318e-199	0	Pirb
8.34803e-192	0.808392	0.703	0.239	1.40631e-187	0	Fcgr2b
2.73453e-220	0.807736	0.864	0.34	4.60659e-216	0	Sirpa
9.73826e-114	0.807735	0.859	0.677	1.64051e-109	0	Aprt
6.39764e-166	0.807098	0.833	0.406	1.07775e-161	0	Kctd12
8.61777e-88	0.804451	0.841	0.672	1.45175e-83	0	Esd
1.42923e-180	0.799523	0.407	0.08	2.40769e-176	0	Gas6
1.29245e-206	0.799225	0.577	0.159	2.17726e-202	0	Hgsnat
1.48305e-195	0.798104	0.729	0.279	2.49834e-191	0	Ehd1
0	0.79723	0.483	0.042	0	0	Fam20c
1.0808e-173	0.79707	0.999	0.813	1.82072e-169	0	Ifitm2
5.89897e-200	0.790448	0.908	0.6	9.9374e-196	0	Ap2m1
0	0.786296	0.402	0.013	0	0	Mlxipl
0	0.786143	0.638	0.126	0	0	Rnf141
7.58421e-262	0.784023	0.687	0.19	1.27764e-257	0	Gnaq
1.96732e-192	0.783858	0.529	0.135	3.31414e-188	0	Adam8
3.99703e-48	0.782099	0.289	0.123	6.73339e-44	0	AA467197
1.13767e-303	0.781389	0.629	0.132	1.91653e-299	0	Nav1
3.686e-255	0.779293	0.744	0.23	6.20944e-251	0	Sgpl1
3.27615e-128	0.776763	0.86	0.56	5.519e-124	0	Adgre5
8.24737e-294	0.774246	0.64	0.144	1.38935e-289	0	Acp2
4.70369e-196	0.773177	0.983	0.885	7.92383e-192	0	Dbi
5.1501e-191	0.771785	0.96	0.77	8.67586e-187	0	Atp1a1
2.36e-264	0.771456	0.583	0.13	3.97566e-260	0	Rin2
2.2645e-144	0.770841	0.714	0.303	3.81477e-140	0	Cd63
3.19296e-173	0.768935	1	1	5.37886e-169	0	Fth1
1.52361e-186	0.767784	0.836	0.36	2.56667e-182	0	Pld4
4.44694e-160	0.767394	0.928	0.688	7.49131e-156	0	Cstb
1.53889e-177	0.765615	0.664	0.229	2.59241e-173	0	Clec12a
8.01469e-290	0.764227	0.555	0.103	1.35016e-285	0	Tmbim1
2.81854e-217	0.764	0.845	0.321	4.74811e-213	0	Csf2ra
0	0.762245	0.554	0.087	0	0	Tmem86a
4.46404e-145	0.759484	0.666	0.272	7.52012e-141	0	Tent5a
1.67671e-246	0.758198	0.589	0.139	2.82458e-242	0	Frmd4b
5.35465e-55	0.756944	0.621	0.405	9.02045e-51	0	Cd9
1.7119e-236	0.755364	0.809	0.289	2.88386e-232	0	Il10rb
1.00302e-230	0.754258	0.851	0.33	1.68969e-226	0	Nckap1l
1.16709e-208	0.753398	0.908	0.406	1.96608e-204	0	Cyth4
4.44469e-215	0.752736	0.689	0.235	7.48753e-211	0	Capn2
9.44049e-161	0.749841	1	1	1.59035e-156	0	Tmsb4x
0	0.747132	0.567	0.082	0	0	Smagp
2.75828e-277	0.745638	0.36	0.029	4.6466e-273	0	Syngr1
3.73127e-150	0.74421	0.737	0.337	6.2857e-146	0	Man1a
4.13374e-234	0.742717	0.741	0.236	6.9637e-230	0	Hip1
7.56233e-219	0.741177	0.85	0.355	1.27395e-214	0	Atp6ap1
9.49964e-195	0.73982	0.567	0.168	1.60031e-190	0	Ntpcr
0	0.739296	0.444	0.032	0	0	Rnf128
4.89757e-139	0.738849	1	0.854	8.25045e-135	0	Laptm5
4.242e-287	0.736903	0.644	0.138	7.14607e-283	0	Cysltr1
3.0866e-191	0.735779	0.814	0.371	5.19969e-187	0	Serinc1
1.33979e-205	0.735343	0.971	0.776	2.257e-201	0	Capns1
1.99787e-214	0.734632	0.891	0.349	3.36561e-210	0	Lilrb4a
2.19411e-168	0.732753	0.991	0.976	3.69619e-164	0	Gng5
6.87107e-207	0.732736	0.845	0.38	1.1575e-202	0	Atp6v1e1
1.57092e-163	0.73248	0.885	0.555	2.64637e-159	0	Aldh2
8.95095e-267	0.732412	0.603	0.141	1.50788e-262	0	Ctnnd1
5.14095e-197	0.731909	0.607	0.186	8.66044e-193	0	Camkk2
9.97575e-211	0.731497	0.918	0.463	1.68051e-206	0	Dstn
5.43596e-194	0.730139	0.973	0.838	9.15741e-190	0	Akr1a1
3.36696e-191	0.729857	0.971	0.733	5.67198e-187	0	Rtn4
2.40888e-60	0.729001	1	1	4.058e-56	0	LOC118568312
1.7873e-147	0.728677	0.944	0.688	3.01088e-143	0	Atp2b1
1.91741e-222	0.727625	0.687	0.215	3.23006e-218	0	Mcub
1.10921e-254	0.726174	0.611	0.149	1.86858e-250	0	P2rx4
3.76645e-176	0.721703	0.691	0.261	6.34497e-172	0	Dhrs7
1.72041e-219	0.720319	0.492	0.105	2.8982e-215	0	Rab3il1
5.42682e-195	0.717843	0.86	0.443	9.14202e-191	0	Rab1a
2.03024e-237	0.713586	0.651	0.181	3.42014e-233	0	Myo5a
1.24174e-238	0.713002	0.552	0.127	2.09183e-234	0	Pros1
7.80609e-182	0.711503	0.935	0.643	1.31501e-177	0	Glud1
1.03218e-235	0.711465	0.508	0.1	1.73881e-231	0	Pde2a
1.44581e-215	0.708552	0.63	0.185	2.43561e-211	0	Tspan14
1.08994e-246	0.70668	0.59	0.137	1.83611e-242	0	Rab7b
6.86588e-212	0.706387	0.569	0.15	1.15663e-207	0	Vat1
2.5083e-261	0.704996	0.547	0.108	4.22548e-257	0	Pla2g15
2.85137e-238	0.70338	0.712	0.226	4.80342e-234	0	Ggh
1.56064e-238	0.700814	0.605	0.149	2.62906e-234	0	Nceh1
3.88983e-213	0.700519	0.662	0.201	6.55281e-209	0	Lat2
4.0647e-245	0.697918	0.6	0.14	6.84739e-241	0	Tlr7
2.07347e-181	0.697822	0.998	0.919	3.49296e-177	0	Npc2
1.59449e-159	0.697514	0.671	0.274	2.68608e-155	0	Colgalt1
8.94868e-204	0.694854	0.659	0.216	1.50749e-199	0	P4ha1
6.49984e-203	0.693282	0.781	0.302	1.09496e-198	0	Necap2
1.44436e-211	0.692912	0.705	0.227	2.43317e-207	0	Dok2
1.34788e-211	0.692664	0.639	0.202	2.27064e-207	0	Twf1
8.05744e-270	0.692251	0.653	0.151	1.35736e-265	0	Tlr4
5.27174e-107	0.690489	0.96	0.907	8.88077e-103	0	Pkm
1.53413e-185	0.690379	0.971	0.683	2.5844e-181	0	Ifi30
1.501e-172	0.688828	0.65	0.226	2.52858e-168	0	Nupr1
4.83147e-260	0.688251	0.626	0.151	8.1391e-256	0	Wdfy3
2.66624e-209	0.68769	0.678	0.228	4.49155e-205	0	Coro1c
2.74715e-200	0.687619	0.614	0.186	4.62786e-196	0	Itpripl2
6.20739e-194	0.687433	0.989	0.774	1.0457e-189	0	Atp6v0b
7.63323e-141	0.684179	0.92	0.643	1.28589e-136	0	Ms4a6c
1.59191e-160	0.683527	0.901	0.557	2.68174e-156	0	Fermt3
1.09315e-178	0.682586	0.945	0.548	1.84152e-174	0	Efhd2
2.98992e-166	0.681341	0.728	0.304	5.03682e-162	0	Degs1
2.96194e-157	0.680323	0.996	0.932	4.98968e-153	0	Ucp2
6.60664e-166	0.680238	0.647	0.211	1.11296e-161	0	Clec4a1
3.59537e-231	0.680141	0.565	0.136	6.05677e-227	0	B4galt6
2.64385e-180	0.675043	0.889	0.468	4.45383e-176	0	Nptn
2.65615e-170	0.673751	0.946	0.786	4.47455e-166	0	Snx3
1.34836e-182	0.671117	0.719	0.282	2.27145e-178	0	Nipa2
2.809e-174	0.67103	0.991	0.913	4.73205e-170	0	Capzb
4.7691e-279	0.670469	0.431	0.052	8.03403e-275	0	Stard8
2.11642e-208	0.670413	1	0.916	3.56531e-204	0	Cst3
5.49672e-129	0.669195	0.905	0.597	9.25977e-125	0	Cd44
1.85971e-159	0.668653	0.802	0.359	3.13287e-155	0	Nrros
4.55535e-190	0.666824	0.743	0.285	7.67395e-186	0	Rnf13
9.59532e-55	0.665882	0.895	0.809	1.61643e-50	0	Ifi27l2a
7.95118e-146	0.663873	0.756	0.348	1.33946e-141	0	Man2a1
2.68465e-165	0.663435	0.602	0.201	4.52257e-161	0	Slc16a3
2.96524e-154	0.663054	0.37	0.076	4.99524e-150	0	Ccl2
3.46565e-129	0.661437	0.988	0.947	5.83824e-125	0	Prdx1
1.61601e-152	0.659799	0.668	0.262	2.72232e-148	0	Sh3bp5
7.99687e-118	0.659044	1	0.996	1.34715e-113	0	Actg1
2.97404e-96	0.658838	0.901	0.783	5.01007e-92	0	Pycard
6.14933e-212	0.658655	0.597	0.162	1.03592e-207	0	Hk2
1.66187e-160	0.658208	0.902	0.492	2.79958e-156	0	Rnf130
6.79701e-169	0.657418	0.76	0.322	1.14502e-164	0	Mapkapk2
3.4426e-184	0.65739	0.978	0.757	5.7994e-180	0	Vamp8
4.52947e-78	0.65521	0.827	0.664	7.63035e-74	0	Pgk1
8.89324e-197	0.654877	0.656	0.207	1.49816e-192	0	Ptprj
1.43911e-177	0.651981	0.999	0.973	2.42432e-173	0	Rhoa
1.53294e-261	0.651236	0.558	0.117	2.58239e-257	0	Fam234a
1.38917e-160	0.650478	0.749	0.339	2.3402e-156	0	Atp2a2
3.98001e-189	0.650231	0.534	0.152	6.70472e-185	0	Pfkl
6.66561e-201	0.649075	0.762	0.279	1.12289e-196	0	Atp6v1b2
1.50364e-170	0.649067	0.771	0.325	2.53303e-166	0	Eif4ebp1
7.65221e-268	0.647939	0.487	0.077	1.28909e-263	0	Ms4a8a
1.73212e-183	0.647776	0.696	0.25	2.91792e-179	0	Slc43a2
5.41064e-252	0.646319	0.56	0.121	9.11477e-248	0	Tnfsf12
5.15764e-264	0.643999	0.496	0.085	8.68857e-260	0	Parvb
2.5308e-181	0.63775	0.502	0.132	4.26338e-177	0	Tubb6
1.84732e-163	0.637355	0.878	0.464	3.11199e-159	0	Rab8b
1.33352e-252	0.635791	0.553	0.111	2.24645e-248	0	Tlr8
2.16651e-137	0.635451	0.855	0.537	3.6497e-133	0	Lamtor1
1.19957e-160	0.634363	0.789	0.365	2.0208e-156	0	Gltp
7.8055e-164	0.633594	0.971	0.836	1.31491e-159	0	Pitpna
8.67556e-147	0.633011	0.661	0.279	1.46149e-142	0	Dpysl2
5.31498e-239	0.632504	0.549	0.119	8.95362e-235	0	Dnase2a
9.87508e-134	0.631897	0.873	0.562	1.66356e-129	0	Qk
9.83067e-121	0.63071	0.878	0.661	1.65608e-116	0	Rab5if
8.74007e-137	0.630133	0.568	0.221	1.47235e-132	0	Agtrap
1.5505e-150	0.629441	1	0.936	2.61198e-146	0	H2-D1
6.99742e-176	0.628652	0.824	0.376	1.17879e-171	0	Atp6v0d1
2.39211e-174	0.627759	0.701	0.272	4.02975e-170	0	Lrpap1
9.6231e-126	0.627657	0.567	0.2	1.62111e-121	0	Ms4a4a
6.00234e-180	0.626873	0.798	0.323	1.01115e-175	0	Tm6sf1
8.79666e-199	0.625679	0.738	0.253	1.48189e-194	0	5031439G07Rik
9.7901e-74	0.62452	0.958	0.897	1.64924e-69	0	S100a10
9.17914e-157	0.62443	0.923	0.669	1.54632e-152	0	Rab5c
1.96453e-193	0.622408	0.537	0.145	3.30945e-189	0	Evi5
2.94884e-162	0.621856	0.517	0.157	4.96761e-158	0	Sgpp1
0	0.621505	0.465	0.037	0	0	Kcnk13
3.13098e-135	0.619721	0.257	0.039	5.27445e-131	0	Olr1
6.48629e-158	0.619236	0.677	0.272	1.09268e-153	0	Scarb2
1.00106e-122	0.618908	0.936	0.808	1.68638e-118	0	Canx
1.5585e-173	0.618751	0.633	0.214	2.62545e-169	0	Fndc3b
3.72866e-144	0.617727	0.993	0.903	6.2813e-140	0	Tln1
6.91373e-174	0.617304	0.984	0.861	1.16469e-169	0	Sh3glb1
1.19469e-212	0.615415	0.699	0.207	2.01257e-208	0	Lilr4b
1.1038e-161	0.614235	0.942	0.585	1.85946e-157	0	Picalm
3.18188e-302	0.613336	0.363	0.022	5.3602e-298	0	Gm41307
4.07476e-171	0.612636	0.695	0.265	6.86434e-167	0	Rap2b
1.72124e-212	0.612601	0.567	0.149	2.8996e-208	0	Dse
1.20995e-157	0.611289	0.949	0.751	2.03828e-153	0	Tmed10
1.28536e-179	0.610196	0.54	0.152	2.16533e-175	0	Eps8
9.9996e-161	0.60841	0.712	0.293	1.68453e-156	0	Cebpg
1.69756e-197	0.60586	0.55	0.145	2.85971e-193	0	Lima1
9.58416e-137	0.605481	0.624	0.245	1.61455e-132	0	Tuba1c
8.38712e-168	0.604045	0.609	0.206	1.41289e-163	0	Eea1
5.24819e-197	0.602123	0.581	0.162	8.84111e-193	0	Zswim6
5.2011e-244	0.601287	0.414	0.058	8.76177e-240	0	Rai14
2.35792e-298	0.601181	0.423	0.043	3.97215e-294	0	Epb41l1
3.83223e-142	0.599526	0.991	0.855	6.45577e-138	0	Rrbp1
1.25142e-189	0.599518	0.611	0.194	2.10815e-185	0	Ctbp2
1.32174e-192	0.599413	0.8	0.307	2.22661e-188	0	Litaf
1.12562e-107	0.599099	0.513	0.202	1.89622e-103	0	Plaur
3.21683e-225	0.598737	0.534	0.123	5.41907e-221	0	Cln8
6.95441e-206	0.59794	0.619	0.183	1.17154e-201	0	Cmtm3
2.38012e-129	0.596978	0.531	0.199	4.00955e-125	0	Ap1b1
1.2859e-138	0.596408	0.733	0.346	2.16622e-134	0	Ywhag
8.22099e-145	0.596401	0.601	0.221	1.38491e-140	0	Hipk2
1.37538e-144	0.594939	0.675	0.267	2.31696e-140	0	Il4ra
3.10102e-120	0.594839	0.288	0.062	5.22398e-116	0	Slc9a3r2
3.02143e-173	0.59438	0.626	0.215	5.08991e-169	0	Scpep1
7.82522e-184	0.592609	0.585	0.177	1.31824e-179	0	Plxnd1
1.93652e-264	0.591869	0.378	0.037	3.26227e-260	0	Gm52877
3.16917e-133	0.591767	0.892	0.571	5.33879e-129	0	Fuca1
1.59875e-63	0.591504	0.942	0.874	2.69325e-59	0	Serinc3
1.84958e-173	0.590844	0.637	0.221	3.11581e-169	0	Cpt1a
6.18009e-193	0.589535	0.816	0.299	1.0411e-188	0	Ccr1
3.04187e-264	0.588956	0.385	0.04	5.12433e-260	0	LOC118568390
3.09067e-194	0.58867	0.565	0.16	5.20653e-190	0	Plekhb2
8.56477e-115	0.588444	0.819	0.479	1.44282e-110	0	Rnh1
2.1475e-145	0.588011	0.468	0.134	3.61768e-141	0	Bhlhe40
1.03472e-177	0.587986	0.696	0.248	1.7431e-173	0	Ehbp1l1
1.86044e-187	0.587669	0.676	0.232	3.13409e-183	0	Ralb
9.90749e-178	0.587592	0.688	0.247	1.66902e-173	0	Ctnna1
1.58962e-147	0.587478	0.713	0.306	2.67788e-143	0	Ski
2.64048e-65	0.58743	0.502	0.257	4.44815e-61	0	Pmepa1
1.07896e-169	0.587071	0.896	0.382	1.81762e-165	0	Ncf2
7.38248e-173	0.586823	0.542	0.162	1.24365e-168	0	Osbpl11
1.18137e-94	0.586814	0.829	0.567	1.99014e-90	0	Irf2bp2
5.71646e-194	0.584778	0.581	0.165	9.62994e-190	0	Aldh3b1
6.65105e-172	0.584604	0.752	0.284	1.12044e-167	0	Ap1s2
1.64564e-163	0.584075	0.609	0.211	2.77225e-159	0	Cerk
4.74242e-134	0.583701	0.907	0.681	7.98908e-130	0	Txndc17
1.63817e-97	0.582809	0.91	0.758	2.75967e-93	0	Flna
1.36413e-199	0.58273	0.49	0.113	2.29801e-195	0	Cttnbp2nl
1.84353e-202	0.582259	0.46	0.099	3.10561e-198	0	Baiap2
7.68419e-267	0.581015	0.482	0.074	1.29448e-262	0	Tnfrsf11a
1.05263e-176	0.58081	0.553	0.167	1.77326e-172	0	Mfsd5
2.96802e-226	0.579867	0.498	0.101	4.99992e-222	0	Tnfrsf21
8.63659e-112	0.578883	0.889	0.658	1.45492e-107	0	Wdr26
1.2592e-209	0.577907	0.604	0.156	2.12125e-205	0	Fgd4
9.56812e-174	0.577056	0.558	0.159	1.61184e-169	0	Klf9
1.12581e-152	0.576091	0.754	0.328	1.89654e-148	0	Atp6ap2
3.66431e-179	0.575519	0.584	0.18	6.1729e-175	0	Tcirg1
2.13098e-110	0.57515	0.758	0.42	3.58985e-106	0	Slc3a2
1.03117e-150	0.574188	0.648	0.234	1.73711e-146	0	Pygl
4.70849e-241	0.573809	0.479	0.083	7.93192e-237	0	Mitf
4.78899e-94	0.572954	0.864	0.645	8.06753e-90	0	Rgs10
2.33758e-287	0.57254	0.407	0.04	3.93788e-283	0	Siglec1
9.83413e-259	0.570977	0.46	0.07	1.65666e-254	0	Slc38a6
3.24766e-264	0.569461	0.353	0.029	5.47101e-260	0	Calml4
4.13438e-140	0.568475	0.79	0.36	6.96477e-136	0	Inpp5d
1.32849e-178	0.568161	0.597	0.192	2.23797e-174	0	Blvra
2.09137e-129	0.567623	0.744	0.357	3.52312e-125	0	Scamp2
2.49082e-149	0.566183	0.703	0.301	4.19603e-145	0	Fam89b
2.28169e-139	0.564917	0.746	0.3	3.84374e-135	0	Clec7a
5.63311e-148	0.563357	0.596	0.219	9.48953e-144	0	Nus1
2.10477e-145	0.563099	0.642	0.252	3.5457e-141	0	Dlgap4
9.21233e-176	0.562965	0.722	0.24	1.55191e-171	0	Rassf4
8.95743e-99	0.562671	0.213	0.037	1.50897e-94	0	Ccl12
1.24269e-182	0.561765	0.558	0.159	2.09343e-178	0	Daglb
3.11502e-131	0.561012	0.999	0.995	5.24757e-127	0	Calm1
3.35006e-149	0.56018	0.637	0.241	5.64352e-145	0	Nsf
7.14374e-148	0.559502	0.978	0.549	1.20343e-143	0	Spi1
4.48748e-131	0.559097	0.635	0.274	7.55961e-127	0	Tmem165
1.48606e-271	0.55811	0.399	0.041	2.50342e-267	0	Nrp2
2.33231e-28	0.557883	0.813	0.7	3.92901e-24	0	Klf2
3.75202e-156	0.557656	0.663	0.255	6.32065e-152	0	Adam17
4.5092e-146	0.554264	0.545	0.188	7.5962e-142	0	Pea15a
4.2732e-275	0.553983	0.401	0.041	7.19864e-271	0	Plxna4os1
1.60256e-141	0.553918	0.981	0.88	2.69967e-137	0	Capza2
1.68486e-143	0.553192	0.565	0.192	2.83831e-139	0	Adssl1
3.52732e-121	0.553071	0.905	0.671	5.94212e-117	0	P4hb
6.21676e-115	0.552883	0.993	0.911	1.04728e-110	0	Tspo
1.40588e-148	0.552439	0.505	0.149	2.36834e-144	0	Slc28a2
4.32549e-154	0.55186	0.643	0.246	7.28672e-150	0	2610001J05Rik
2.86836e-158	0.550924	0.73	0.305	4.83205e-154	0	Glmp
1.00119e-130	0.549413	0.965	0.586	1.68661e-126	0	Lyn
1.3384e-136	0.54828	0.742	0.314	2.25466e-132	0	Plekho1
1.50884e-165	0.548156	0.605	0.198	2.54179e-161	0	Acer3
1.10521e-195	0.547363	0.437	0.089	1.86184e-191	0	Cdk14
2.69045e-161	0.546979	0.503	0.144	4.53234e-157	0	Tcf7l2
8.92886e-116	0.546559	0.585	0.245	1.50416e-111	0	Mtss1
5.53937e-115	0.545148	0.842	0.515	9.33163e-111	0	Glg1
7.63234e-144	0.543565	0.728	0.319	1.28574e-139	0	Cers2
2.88452e-151	0.543441	0.599	0.219	4.85926e-147	0	Slc39a1
5.64428e-124	0.541501	0.65	0.273	9.50835e-120	0	Skil
3.24651e-198	0.54139	0.492	0.116	5.46908e-194	0	Dnase1l1
5.12465e-276	0.541301	0.393	0.039	8.63298e-272	0	Cav2
2.99431e-131	0.541183	0.782	0.391	5.04421e-127	0	Epn1
1.20933e-152	0.540954	0.792	0.341	2.03723e-148	0	Stx7
3.16591e-119	0.540611	0.775	0.406	5.33329e-115	0	Dync1h1
5.13131e-179	0.540043	0.575	0.169	8.64421e-175	0	Npc1
2.54029e-154	0.539647	0.581	0.208	4.27938e-150	0	Ptpmt1
5.24819e-167	0.538555	0.517	0.15	8.8411e-163	0	Elmo2
1.74329e-101	0.538544	0.847	0.587	2.93675e-97	0	Snx5
6.17005e-255	0.538011	0.342	0.028	1.03941e-250	0	Nxpe5
1.2454e-131	0.537869	0.971	0.87	2.098e-127	0	Arhgdia
3.40849e-123	0.53756	0.95	0.805	5.74193e-119	0	Gnb1
8.54059e-152	0.536321	0.526	0.167	1.43875e-147	0	Spred1
3.94462e-119	0.534849	0.403	0.12	6.64511e-115	0	Lifr
1.08083e-120	0.532887	0.78	0.411	1.82076e-116	0	Hif1a
8.52087e-105	0.531733	0.517	0.205	1.43543e-100	0	LOC118567330
3.27093e-176	0.531578	0.469	0.115	5.51021e-172	0	Niban2
2.14476e-262	0.531045	0.349	0.028	3.61307e-258	0	Fam20a
7.51361e-157	0.530649	0.651	0.238	1.26574e-152	0	Arl8a
2.27485e-140	0.529982	0.229	0.026	3.83222e-136	0	F7
6.02241e-101	0.5283	1	0.99	1.01454e-96	0	B2m
5.04013e-121	0.527251	0.647	0.281	8.49061e-117	0	Chd9
1.77946e-146	0.526817	0.698	0.287	2.99767e-142	0	Sypl
4.24501e-234	0.526506	0.411	0.06	7.15114e-230	0	Sbf2
4.43428e-70	0.525923	0.717	0.459	7.46999e-66	0	Gngt2
4.15159e-103	0.525533	0.815	0.496	6.99377e-99	0	Sppl2a
8.74799e-123	0.525313	0.746	0.365	1.47369e-118	0	Osbpl9
5.54929e-138	0.524504	0.495	0.162	9.34833e-134	0	Frrs1
2.00447e-119	0.524259	0.649	0.285	3.37673e-115	0	Bmp2k
3.40959e-157	0.524181	0.741	0.277	5.74379e-153	0	Irf5
2.67751e-152	0.523514	0.807	0.404	4.51053e-148	0	Tcf4
8.35486e-226	0.523452	0.384	0.053	1.40746e-221	0	Hdac9
1.65349e-220	0.522932	0.251	0.011	2.78547e-216	0	Gm16104
1.87197e-155	0.521859	0.518	0.149	3.15352e-151	0	Sgk1
3.5854e-158	0.521319	0.589	0.202	6.03996e-154	0	Ncstn
1.29831e-140	0.521314	0.593	0.218	2.18713e-136	0	Sec14l1
1.47727e-95	0.519698	0.877	0.641	2.4886e-91	0	Lamtor4
2.94991e-155	0.519301	0.607	0.212	4.96942e-151	0	Mafg
1.01327e-172	0.51794	0.262	0.027	1.70695e-168	0	Epha2
2.31971e-154	0.515389	0.513	0.149	3.90779e-150	0	Tlr2
3.26938e-147	0.514236	0.505	0.158	5.5076e-143	0	Arf2
9.00544e-209	0.513149	0.497	0.109	1.51706e-204	0	Slc35f6
9.41815e-153	0.512863	0.738	0.282	1.58658e-148	0	Myo1f
4.17832e-113	0.512709	0.402	0.116	7.03879e-109	0	Slamf9
2.65373e-167	0.510918	0.545	0.154	4.47048e-163	0	Mtus1
4.87642e-162	0.510884	0.469	0.124	8.21482e-158	0	Zfp703
3.53588e-228	0.510348	0.428	0.068	5.95655e-224	0	Rxra
3.10795e-129	0.509677	0.666	0.278	5.23566e-125	0	Ncoa3
2.11889e-211	0.509507	0.406	0.068	3.56949e-207	0	Snx24
1.66744e-199	0.509026	0.743	0.246	2.80898e-195	0	S100a1
2.59333e-135	0.508734	0.608	0.229	4.36873e-131	0	Arap1
4.62576e-121	0.508248	0.958	0.806	7.79256e-117	0	Rab14
6.44825e-147	0.507827	0.565	0.195	1.08627e-142	0	Dram2
7.00771e-126	0.507675	0.663	0.285	1.18052e-121	0	Snx1
6.193e-193	0.507493	0.456	0.098	1.04327e-188	0	Slc7a7
1.67018e-207	0.507456	0.424	0.077	2.81358e-203	0	Man1c1
1.48312e-172	0.507289	0.424	0.094	2.49847e-168	0	Slc37a2
4.85351e-223	0.505094	0.395	0.058	8.17623e-219	0	Ophn1
2.55491e-156	0.504519	0.542	0.167	4.30399e-152	0	Ubash3b
1.18116e-160	0.504415	0.535	0.158	1.98978e-156	0	Hfe
2.20345e-122	0.503974	0.753	0.37	3.71194e-118	0	Hmox2
3.10093e-205	0.503677	0.453	0.089	5.22383e-201	0	Slc8b1
1.19652e-119	0.503483	0.673	0.301	2.01566e-115	0	Epb41l2
1.61536e-170	0.502744	0.412	0.09	2.72124e-166	0	Prxl2b
9.73285e-113	0.502048	0.798	0.424	1.6396e-108	0	M6pr
1.51688e-144	0.501883	0.602	0.202	2.55533e-140	0	Fcgr4
8.55329e-128	0.501683	0.568	0.212	1.44089e-123	0	Prcp
5.17631e-101	0.501263	0.706	0.354	8.72002e-97	0	Fli1
1.50572e-169	0.501252	0.536	0.155	2.53654e-165	0	Sqor
7.35413e-88	0.500901	0.747	0.437	1.23888e-83	0	Lgals9
1.62627e-164	0.500715	0.384	0.08	2.73961e-160	0	Tmcc3
5.49995e-159	0.500542	0.513	0.147	9.26521e-155	0	Shtn1
2.53114e-141	0.500517	0.73	0.28	4.26397e-137	0	Evi2a
4.95406e-127	0.500493	0.562	0.212	8.3456e-123	0	Dnajc13
1.42766e-125	0.500446	0.543	0.19	2.40504e-121	0	Ptafr
2.27331e-139	0.499783	0.605	0.235	3.82962e-135	0	Ap1s1
3.32934e-142	0.499482	0.214	0.021	5.6086e-138	0	Slc7a2
8.53096e-127	0.498794	1	0.985	1.43713e-122	0	Arpc2
3.84182e-139	0.49867	0.876	0.427	6.47194e-135	0	Plek
5.76844e-84	0.498218	0.724	0.413	9.71752e-80	0	Rpn1
1.85247e-64	0.497405	0.878	0.653	3.12068e-60	0	Prr13
6.40319e-116	0.497074	0.621	0.267	1.07868e-111	0	Vps13c
6.29228e-93	0.49514	0.909	0.721	1.06e-88	0	S100a13
3.26681e-136	0.494941	0.704	0.268	5.50327e-132	0	Cd300a
5.83855e-144	0.494475	0.628	0.233	9.83563e-140	0	Hsd17b11
4.64357e-153	0.493905	0.488	0.138	7.82256e-149	0	Ptpro
1.26572e-120	0.492918	0.584	0.237	2.13224e-116	0	Anxa7
3.4646e-245	0.492344	0.339	0.03	5.83646e-241	0	4930455G09Rik
2.49771e-195	0.49212	0.434	0.086	4.20764e-191	0	Slc36a1
2.7989e-142	0.491172	0.549	0.184	4.71503e-138	0	Tep1
6.97321e-240	0.490872	0.358	0.037	1.17471e-235	0	Etv1
1.09204e-105	0.490565	0.785	0.434	1.83964e-101	0	Hprt
3.15484e-106	0.489894	0.971	0.831	5.31464e-102	0	Arpc4
5.2991e-197	0.489537	0.403	0.072	8.92687e-193	0	Zdhhc14
4.62919e-109	0.489408	0.703	0.326	7.79833e-105	0	Arrb2
5.229e-91	0.48892	0.875	0.669	8.80877e-87	0	Ap2s1
3.84797e-130	0.488687	0.603	0.237	6.48228e-126	0	Trim8
2.2825e-92	0.488653	0.551	0.247	3.84509e-88	0	Dnajc10
1.42802e-134	0.488606	0.544	0.193	2.40565e-130	0	Vwa5a
1.292e-177	0.486556	0.453	0.105	2.1765e-173	0	Slc16a10
2.57154e-85	0.48627	0.809	0.526	4.33202e-81	0	Rpn2
8.6895e-115	0.485499	0.566	0.224	1.46383e-110	0	Pld3
8.48119e-171	0.485308	0.412	0.09	1.42874e-166	0	Ank
4.27128e-116	0.485099	0.961	0.792	7.19539e-112	0	Erp29
7.74594e-121	0.485092	0.649	0.28	1.30488e-116	0	Leprot
4.43971e-96	0.484895	0.748	0.404	7.47913e-92	0	Slk
5.26216e-116	0.484549	0.66	0.302	8.86463e-112	0	Stx4a
1.25212e-141	0.484522	0.538	0.184	2.10932e-137	0	Igsf8
1.05249e-147	0.48384	0.502	0.155	1.77302e-143	0	Luzp1
1.18864e-121	0.48377	0.558	0.212	2.00239e-117	0	Klf10
3.33122e-121	0.483559	0.57	0.227	5.61176e-117	0	Vamp3
7.34095e-125	0.483013	0.499	0.177	1.23666e-120	0	Klc1
4.26184e-175	0.482931	0.353	0.06	7.1795e-171	0	Pdgfb
2.49841e-139	0.48265	0.483	0.153	4.20881e-135	0	Dennd4c
1.07891e-162	0.481304	0.501	0.141	1.81752e-158	0	Nkiras2
1.48889e-169	0.481284	0.402	0.084	2.50818e-165	0	Fnip2
3.47895e-160	0.481077	0.417	0.1	5.86064e-156	0	Renbp
7.42088e-104	0.479854	0.562	0.229	1.25012e-99	0	Pitpnc1
1.24076e-230	0.479223	0.363	0.043	2.09019e-226	0	Spire1
1.10217e-150	0.479214	0.452	0.124	1.85671e-146	0	Fam126a
4.12102e-154	0.478032	0.592	0.191	6.94227e-150	0	Cpd
2.10923e-117	0.477102	0.744	0.353	3.55321e-113	0	Mapk3
1.18746e-111	0.476787	0.504	0.188	2.0004e-107	0	Atp8a1
5.49526e-94	0.476748	0.489	0.204	9.25731e-90	0	Slc48a1
3.63873e-158	0.476574	0.525	0.155	6.1298e-154	0	Dusp7
1.47291e-130	0.476378	0.465	0.15	2.48126e-126	0	Sfxn3
1.06927e-141	0.476033	0.344	0.075	1.8013e-137	0	Kif3a
2.7283e-126	0.476011	0.569	0.22	4.59609e-122	0	Rragc
2.02963e-207	0.475005	0.395	0.064	3.41912e-203	0	Soga1
4.04527e-123	0.47486	0.543	0.201	6.81466e-119	0	Diaph2
4.36081e-62	0.474483	0.305	0.111	7.34622e-58	0	Lpl
8.80471e-140	0.472437	0.701	0.248	1.48324e-135	0	Clec4a3
1.21979e-100	0.472358	0.646	0.304	2.05486e-96	0	Clic4
1.97244e-96	0.471959	0.434	0.159	3.32278e-92	0	Pdlim7
7.99003e-157	0.471351	0.328	0.057	1.346e-152	0	Rasgef1b
4.0316e-98	0.470529	0.556	0.236	6.79163e-94	0	Prkx
8.82577e-222	0.470512	0.373	0.049	1.48679e-217	0	Myo7a
2.68773e-110	0.470137	0.654	0.301	4.52774e-106	0	Usp8
7.97108e-124	0.469471	0.612	0.242	1.34281e-119	0	Synj1
9.45016e-123	0.469192	0.616	0.251	1.59197e-118	0	Eps15
1.36722e-76	0.468739	0.136	0.018	2.30322e-72	0	Gpnmb
3.07701e-114	0.468705	0.524	0.193	5.18354e-110	0	Glrx
5.59753e-104	0.468657	0.716	0.371	9.4296e-100	0	Vps35
4.26034e-187	0.468582	0.389	0.071	7.17696e-183	0	Gab1
2.90039e-236	0.467672	0.334	0.031	4.88599e-232	0	Cacna1d
2.62567e-101	0.467222	0.664	0.321	4.42321e-97	0	Ano6
7.48528e-124	0.466453	0.61	0.24	1.26097e-119	0	Fcho2
4.20421e-121	0.466263	0.64	0.274	7.08241e-117	0	Vapb
3.8171e-163	0.466111	0.437	0.109	6.43029e-159	0	Mgat4b
7.11619e-170	0.465205	0.46	0.114	1.19879e-165	0	Slc31a2
2.45187e-80	0.46405	0.793	0.509	4.13042e-76	0	Pdcd6ip
2.63333e-82	0.463334	0.698	0.395	4.43611e-78	0	Fam120a
3.8324e-95	0.463278	0.702	0.338	6.45606e-91	0	Myadm
8.18768e-241	0.462178	0.344	0.032	1.3793e-236	0	Abcc3
2.83386e-107	0.461809	0.355	0.096	4.77393e-103	0	Igf1
1.99402e-108	0.461372	0.656	0.303	3.35912e-104	0	Sptlc2
2.75008e-86	0.460447	0.855	0.568	4.63278e-82	0	Wdr1
2.36438e-115	0.459541	0.43	0.134	3.98304e-111	0	Atp1a3
5.41693e-105	0.459417	0.965	0.847	9.12537e-101	0	Gdi2
6.49202e-96	0.458388	0.638	0.303	1.09365e-91	0	Rps6ka3
2.17345e-135	0.456527	0.569	0.204	3.6614e-131	0	Snx9
1.21958e-105	0.456049	0.432	0.148	2.05451e-101	0	Sgms1
8.60965e-148	0.455653	0.444	0.121	1.45038e-143	0	Sh3pxd2b
3.90208e-112	0.455426	0.472	0.168	6.57344e-108	0	Rhoq
2.02031e-115	0.454609	0.946	0.709	3.40342e-111	0	Laptm4a
9.58921e-127	0.454455	0.467	0.15	1.6154e-122	0	Mdfic
1.41604e-144	0.454322	0.462	0.135	2.38547e-140	0	Fez2
1.97481e-124	0.453742	0.658	0.263	3.32676e-120	0	Ifi204
1.04325e-112	0.452626	0.677	0.311	1.75746e-108	0	Rsu1
9.13229e-99	0.452594	0.704	0.342	1.53842e-94	0	Reep3
7.89286e-122	0.452235	0.366	0.095	1.32963e-117	0	Slc2a6
3.71116e-91	0.45211	0.984	0.741	6.25183e-87	0	Cd53
3.3961e-118	0.452092	0.634	0.263	5.72106e-114	0	Fam174a
3.5439e-87	0.450797	0.524	0.236	5.97005e-83	0	Klhl9
4.57783e-174	0.450613	0.416	0.088	7.71181e-170	0	Gna15
4.58038e-109	0.449794	0.722	0.346	7.71612e-105	0	Aup1
5.37542e-95	0.449258	0.751	0.392	9.05543e-91	0	Bach1
1.31259e-73	0.449228	0.811	0.518	2.2112e-69	0	Dock2
9.37208e-149	0.448864	0.482	0.133	1.57882e-144	0	St6gal1
4.57262e-151	0.448197	0.578	0.181	7.70304e-147	0	Cd300lb
1.09473e-136	0.447909	0.468	0.141	1.84419e-132	0	Mfhas1
8.2911e-70	0.447495	0.906	0.716	1.39672e-65	0	Atp1b3
5.41961e-72	0.447165	0.962	0.92	9.12987e-68	0	Calr
7.83933e-91	0.446698	0.772	0.439	1.32061e-86	0	Pnp
7.50164e-101	0.446542	0.998	0.967	1.26373e-96	0	Arpc1b
3.4266e-89	0.446411	0.718	0.379	5.77244e-85	0	Zmiz1
4.09861e-73	0.446297	0.741	0.458	6.90452e-69	0	Ciao2a
2.5487e-98	0.444641	0.718	0.375	4.29355e-94	0	Akt1
3.97336e-121	0.444614	0.57	0.218	6.69353e-117	0	Rreb1
2.39248e-133	0.44394	0.46	0.139	4.03037e-129	0	Mid1ip1
3.96471e-142	0.443435	0.391	0.096	6.67895e-138	0	Trim47
3.17723e-119	0.443149	0.441	0.144	5.35235e-115	0	Piezo1
1.38128e-171	0.443058	0.255	0.025	2.3269e-167	0	Fxyd2
1.35443e-60	0.442229	0.962	0.889	2.28167e-56	0	Anxa2
2.65284e-145	0.442115	0.439	0.119	4.46897e-141	0	Slc45a4
8.35455e-105	0.441519	0.668	0.31	1.40741e-100	0	Map7d1
1.23476e-154	0.440775	0.404	0.093	2.08008e-150	0	Arl11
5.92761e-72	0.440431	0.758	0.461	9.98564e-68	0	Zbtb7a
8.13309e-101	0.440367	0.648	0.308	1.3701e-96	0	Znhit1
2.70547e-119	0.440192	0.555	0.21	4.55763e-115	0	Snx10
8.69129e-35	0.439936	0.598	0.435	1.46413e-30	0	Ccr2
3.66081e-150	0.439502	0.457	0.126	6.167e-146	0	Itprid2
1.29773e-138	0.439326	0.429	0.119	2.18615e-134	0	Gnpda1
8.898e-91	0.437634	0.669	0.34	1.49896e-86	0	Nras
4.31981e-171	0.437512	0.391	0.079	7.27715e-167	0	Specc1
2.13428e-214	0.437426	0.358	0.046	3.5954e-210	0	Tmem273
5.0153e-105	0.436073	0.576	0.243	8.44878e-101	0	Myo1c
1.33983e-106	0.435954	0.56	0.233	2.25707e-102	0	Srgap2
3.94921e-164	0.434927	0.376	0.072	6.65283e-160	0	Alox5
3.22999e-98	0.434494	0.608	0.283	5.44125e-94	0	Gapvd1
1.46157e-91	0.434319	0.795	0.457	2.46217e-87	0	Septin2
3.81288e-102	0.433598	0.584	0.251	6.42317e-98	0	Sap30
6.67292e-184	0.432757	0.34	0.051	1.12412e-179	0	Eng
2.25067e-132	0.432718	0.454	0.13	3.79148e-128	0	6430548M08Rik
2.38994e-84	0.429756	0.638	0.318	4.02609e-80	0	B4galt1
3.24618e-99	0.427705	0.73	0.367	5.46852e-95	0	Tm9sf2
9.09806e-160	0.427225	0.396	0.088	1.53266e-155	0	Septin8
3.67482e-111	0.427171	0.512	0.191	6.1906e-107	0	Zcchc24
7.88904e-145	0.427074	0.38	0.089	1.32899e-140	0	Fam214b
4.95726e-70	0.42648	0.784	0.513	8.35099e-66	0	Cast
1.82735e-117	0.425592	0.576	0.217	3.07835e-113	0	Zfp710
1.43605e-94	0.424815	0.998	0.735	2.41916e-90	0	Tyrobp
2.96888e-134	0.424755	0.48	0.146	5.00138e-130	0	Rbm47
2.90397e-135	0.4243	0.415	0.114	4.89203e-131	0	Tmem65
2.48489e-116	0.423902	0.491	0.174	4.18605e-112	0	Fkbp15
6.25426e-94	0.423809	0.454	0.178	1.05359e-89	0	Fam91a1
8.41313e-192	0.423618	0.371	0.06	1.41728e-187	0	Steap3
4.29277e-128	0.423178	0.483	0.155	7.2316e-124	0	Arhgap31
3.61073e-98	0.422686	0.491	0.192	6.08263e-94	0	B4galt5
6.56508e-114	0.422658	0.509	0.187	1.10595e-109	0	Mapre2
2.07305e-109	0.422156	0.583	0.237	3.49225e-105	0	Lmbrd1
3.83615e-92	0.421564	0.979	0.899	6.46238e-88	0	Atp6v0e
1.54488e-77	0.421069	0.539	0.25	2.60251e-73	0	Tmcc1
8.0785e-96	0.421056	0.639	0.304	1.3609e-91	0	Ptpra
2.62812e-104	0.42085	0.592	0.254	4.42734e-100	0	Ripk1
4.19733e-168	0.420846	0.369	0.07	7.07082e-164	0	P2rx7
1.1223e-109	0.420657	0.473	0.173	1.89063e-105	0	Sigmar1
4.62299e-140	0.420631	0.317	0.06	7.78788e-136	0	Col14a1
2.6931e-171	0.420073	0.398	0.081	4.5368e-167	0	Guca1a
4.51373e-114	0.419925	0.435	0.14	7.60383e-110	0	Gch1
4.63532e-116	0.419783	0.543	0.204	7.80866e-112	0	Rap1gds1
1.59671e-135	0.419724	0.313	0.061	2.68981e-131	0	Fam43a
3.31238e-97	0.419614	0.977	0.913	5.58004e-93	0	Atox1
3.70325e-88	0.418986	0.953	0.88	6.2385e-84	0	Ywhab
1.81818e-104	0.41862	0.256	0.053	3.06291e-100	0	Gpx3
2.84118e-108	0.417869	0.401	0.127	4.78625e-104	0	Itga5
8.01244e-133	0.417564	0.533	0.173	1.34978e-128	0	Tlr13
3.1314e-129	0.417032	0.463	0.144	5.27516e-125	0	Tfe3
8.49934e-114	0.416911	0.54	0.205	1.4318e-109	0	Pacsin2
6.29598e-138	0.416403	0.38	0.092	1.06062e-133	0	Akap7
1.26608e-82	0.416263	0.998	0.869	2.13283e-78	0	Fxyd5
5.552e-93	0.41557	0.574	0.262	9.3529e-89	0	Smim15
4.32107e-145	0.415367	0.319	0.06	7.27927e-141	0	Psd3
4.86471e-155	0.415168	0.391	0.088	8.19508e-151	0	Inppl1
2.66036e-66	0.414974	0.79	0.528	4.48164e-62	0	Spop
4.81512e-145	0.414953	0.419	0.107	8.11155e-141	0	Frmd4a
9.70161e-79	0.414351	0.659	0.348	1.63433e-74	0	Itm2c
4.00939e-89	0.414068	0.943	0.78	6.75423e-85	0	Reep5
7.64318e-158	0.413984	0.322	0.055	1.28757e-153	0	Fmnl2
9.36464e-114	0.413794	0.999	0.984	1.57757e-109	0	Cdc42
3.24785e-82	0.413185	0.965	0.896	5.47132e-78	0	Gpx4
9.76889e-112	0.412976	0.513	0.189	1.64567e-107	0	Nampt
1.93998e-95	0.412719	0.617	0.285	3.26809e-91	0	Adipor2
1.24782e-158	0.411833	0.373	0.077	2.10208e-154	0	Gas2l1
4.82071e-118	0.41179	0.399	0.118	8.12096e-114	0	Uap1l1
2.78579e-135	0.411713	0.313	0.063	4.69294e-131	0	Serpinb8
1.34883e-123	0.41122	0.422	0.121	2.27225e-119	0	Krt80
2.15023e-113	0.41082	0.553	0.217	3.62228e-109	0	Clptm1
1.74758e-126	0.410724	0.376	0.1	2.94398e-122	0	Cln6
6.8673e-149	0.410563	0.413	0.102	1.15687e-144	0	Mospd2
5.52743e-129	0.410244	0.417	0.119	9.31151e-125	0	Ly96
2.72038e-117	0.409775	0.469	0.156	4.58275e-113	0	Map3k11
4.18816e-110	0.409507	0.509	0.189	7.05537e-106	0	Mcfd2
7.67691e-119	0.409281	0.57	0.205	1.29325e-114	0	Slc15a3
9.09295e-145	0.409185	0.415	0.105	1.5318e-140	0	Adap1
1.11242e-171	0.4091	0.354	0.062	1.87398e-167	0	Sh3tc1
7.29595e-102	0.408486	0.176	0.023	1.22908e-97	0	Prtn3
1.8911e-133	0.40842	0.466	0.141	3.18574e-129	0	Pdlim4
2.4724e-71	0.407638	0.825	0.547	4.16501e-67	0	Vmp1
2.3614e-97	0.407083	0.988	0.928	3.97802e-93	0	Gnb2
3.557e-181	0.40682	0.322	0.045	5.99213e-177	0	Aifm2
3.23907e-120	0.406767	0.421	0.125	5.45654e-116	0	Pkib
3.13616e-120	0.406678	0.458	0.151	5.28317e-116	0	Plbd2
1.57878e-61	0.406603	0.727	0.462	2.65961e-57	0	Bola2
1.74488e-103	0.406559	0.53	0.204	2.93943e-99	0	Il10ra
1.77159e-113	0.40564	0.438	0.138	2.98442e-109	0	Slc16a6
7.29536e-140	0.405335	0.284	0.048	1.22898e-135	0	Rnf150
1.43209e-91	0.405302	0.731	0.384	2.4125e-87	0	Chmp3
2.08773e-85	0.40505	0.727	0.386	3.51699e-81	0	Gna13
3.23432e-74	0.404677	0.836	0.565	5.44854e-70	0	Cmpk1
4.04428e-110	0.404316	0.302	0.073	6.81299e-106	0	Marveld1
3.85025e-102	0.404256	0.495	0.195	6.48613e-98	0	Dhrs1
5.03677e-83	0.404256	0.931	0.696	8.48494e-79	0	Ptpn1
1.14913e-100	0.4042	0.547	0.227	1.93582e-96	0	Secisbp2l
1.22517e-132	0.403693	0.467	0.143	2.06393e-128	0	Nagpa
1.43906e-114	0.403273	0.438	0.139	2.42424e-110	0	Peak1
6.67245e-119	0.403211	0.236	0.039	1.12404e-114	0	Dmpk
5.52192e-87	0.402655	0.736	0.385	9.30223e-83	0	Soat1
9.19557e-76	0.402399	0.941	0.733	1.54909e-71	0	Dazap2
1.00137e-79	0.40229	0.603	0.3	1.6869e-75	0	Vamp4
4.46835e-76	0.402169	0.974	0.843	7.52738e-72	0	S100a6
1.0452e-82	0.402027	0.521	0.232	1.76074e-78	0	Galnt7
2.17859e-80	0.402009	0.642	0.33	3.67005e-76	0	Hpcal1
5.87322e-93	0.40171	0.432	0.159	9.89403e-89	0	Pqlc3
9.16509e-104	0.401382	0.5	0.192	1.54395e-99	0	Stard3nl
9.50868e-86	0.401082	0.696	0.363	1.60183e-81	0	Nucb1
1.05918e-69	0.400866	0.278	0.092	1.7843e-65	0	Flnb
3.00706e-153	0.399837	0.416	0.1	5.06569e-149	0	Ubtd1
6.89406e-84	0.39976	0.537	0.25	1.16137e-79	0	Bak1
5.99951e-100	0.399736	0.567	0.241	1.01068e-95	0	Ppp1r12c
4.98301e-113	0.399555	0.342	0.089	8.39438e-109	0	Grk5
3.54585e-94	0.399538	0.526	0.21	5.97334e-90	0	Alcam
3.07525e-142	0.399411	0.33	0.066	5.18056e-138	0	Hpse
2.74005e-149	0.398605	0.322	0.059	4.61588e-145	0	Galc
1.09323e-106	0.398062	0.502	0.188	1.84166e-102	0	Neu1
1.17942e-127	0.397507	0.262	0.044	1.98685e-123	0	Hpgds
2.21243e-74	0.396814	0.82	0.541	3.72706e-70	0	Bnip2
6.05318e-80	0.396667	0.714	0.36	1.01972e-75	0	Tnfaip8l2
2.66507e-114	0.396435	0.492	0.174	4.48957e-110	0	Nucb2
4.7963e-119	0.395419	0.604	0.225	8.07985e-115	0	Fes
9.89915e-101	0.39414	0.285	0.067	1.66761e-96	0	Apoc2
6.37919e-136	0.393949	0.432	0.117	1.07464e-131	0	Arhgef12
7.73095e-113	0.393715	0.464	0.16	1.30236e-108	0	Pi4k2a
1.85321e-106	0.393667	0.423	0.14	3.12191e-102	0	Ids
5.09655e-95	0.393609	0.561	0.246	8.58565e-91	0	Elovl1
2.90427e-88	0.39331	0.695	0.335	4.89254e-84	0	AB124611
1.38767e-116	0.393141	0.521	0.179	2.33767e-112	0	Tifab
8.98184e-182	0.392648	0.274	0.028	1.51308e-177	0	4930430E12Rik
5.41966e-46	0.392328	0.844	0.693	9.12996e-42	0	Psma6
2.34492e-139	0.392055	0.407	0.102	3.95026e-135	0	Pam
1.73086e-182	0.391891	0.339	0.05	2.91581e-178	0	Tmem104
4.31505e-93	0.391819	0.58	0.253	7.26913e-89	0	Sgk3
3.16218e-101	0.390555	0.459	0.171	5.32701e-97	0	Tmem109
7.04381e-79	0.390282	0.651	0.344	1.1866e-74	0	Trappc2l
7.30811e-131	0.390112	0.382	0.096	1.23112e-126	0	Snx8
7.96819e-106	0.389419	0.536	0.208	1.34232e-101	0	Lpxn
1.3753e-70	0.388677	0.649	0.362	2.31683e-66	0	0610012G03Rik
3.70377e-128	0.388167	0.434	0.123	6.23938e-124	0	C130050O18Rik
1.68903e-97	0.38803	0.571	0.248	2.84533e-93	0	Sirt2
6.64902e-85	0.387339	0.938	0.781	1.12009e-80	0	Bsg
3.23398e-53	0.3873	0.91	0.837	5.44796e-49	0	Atpif1
2.53655e-94	0.386919	0.978	0.905	4.27308e-90	0	Rac1
2.32775e-88	0.386355	0.601	0.283	3.92132e-84	0	9530068E07Rik
2.38681e-98	0.386211	0.506	0.198	4.02081e-94	0	Itgav
7.84625e-90	0.385993	0.884	0.604	1.32178e-85	0	Rab7
7.56064e-72	0.385778	0.865	0.675	1.27366e-67	0	Bag1
2.79272e-88	0.385607	0.4	0.147	4.70462e-84	0	Lrp6
1.28109e-99	0.385372	0.431	0.151	2.15812e-95	0	Znfx1
6.70507e-113	0.384496	0.434	0.138	1.12954e-108	0	Sh3bp2
4.18166e-119	0.383501	0.388	0.11	7.04442e-115	0	Tmem87b
9.11171e-156	0.383262	0.34	0.064	1.53496e-151	0	Kifc3
4.60015e-113	0.383232	0.44	0.143	7.74941e-109	0	Atg7
3.3066e-92	0.38283	0.529	0.226	5.57029e-88	0	Galnt2
5.276e-78	0.382335	0.924	0.688	8.88795e-74	0	Cap1
1.9835e-97	0.382267	0.501	0.202	3.34141e-93	0	Hsd17b4
7.06153e-135	0.382134	0.334	0.072	1.18958e-130	0	E030024N20Rik
1.81311e-234	0.382095	0.243	0.006	3.05436e-230	0	Bmp2
2.83432e-114	0.382085	0.438	0.14	4.7747e-110	0	Atp6v0a1
1.13283e-138	0.381924	0.322	0.065	1.90837e-134	0	Scamp1
1.79848e-134	0.381872	0.395	0.101	3.02972e-130	0	Ctbs
1.49527e-144	0.380887	0.374	0.085	2.51894e-140	0	Crat
1.02684e-123	0.380883	0.669	0.26	1.72982e-119	0	Nfam1
1.93999e-86	0.380875	0.722	0.364	3.2681e-82	0	Casp8
1.85236e-88	0.380725	0.522	0.227	3.12048e-84	0	Tmem33
8.10281e-175	0.380281	0.799	0.311	1.365e-170	0	Irf8
2.90805e-112	0.380014	0.433	0.139	4.89889e-108	0	Klhl5
2.40923e-87	0.379993	0.509	0.215	4.05859e-83	0	Pdlim5
2.59526e-129	0.379917	0.361	0.084	4.37198e-125	0	Dpysl3
1.32997e-173	0.379891	0.279	0.033	2.24047e-169	0	Scamp5
6.73935e-130	0.379123	0.353	0.083	1.13531e-125	0	Tspan4
3.56874e-83	0.378877	0.955	0.758	6.0119e-79	0	Ostf1
9.20736e-84	0.378685	0.566	0.265	1.55107e-79	0	Lamtor3
3.73104e-122	0.378543	0.7	0.282	6.28531e-118	0	Tnfrsf1b
3.9118e-64	0.378386	0.86	0.693	6.58981e-60	0	Tmem256
7.78576e-126	0.378184	0.457	0.137	1.31159e-121	0	Naip2
8.53863e-76	0.377476	0.764	0.417	1.43842e-71	0	Ubl3
8.22488e-177	0.377305	0.276	0.03	1.38556e-172	0	Prune2
4.30067e-73	0.377298	0.557	0.274	7.2449e-69	0	BC005537
2.65537e-98	0.375983	0.416	0.143	4.47324e-94	0	Mgat4a
2.06147e-85	0.375435	0.54	0.242	3.47276e-81	0	Cmas
2.12246e-96	0.375383	0.504	0.201	3.5755e-92	0	2510039O18Rik
3.62947e-101	0.375323	0.428	0.149	6.11421e-97	0	Slc31a1
5.64191e-107	0.375293	0.469	0.167	9.50436e-103	0	Ppt2
3.62806e-103	0.374877	0.585	0.241	6.11183e-99	0	Dennd5a
2.68957e-60	0.374851	0.763	0.504	4.53085e-56	0	Nmt1
1.13022e-97	0.374817	0.45	0.162	1.90396e-93	0	Trib1
2.17071e-80	0.374176	0.601	0.292	3.65677e-76	0	Itch
3.66444e-92	0.373663	0.398	0.139	6.17312e-88	0	Raph1
1.25228e-105	0.372771	0.45	0.156	2.10959e-101	0	Crybg3
8.66111e-87	0.372664	0.536	0.237	1.45905e-82	0	Hsd17b12
2.23837e-157	0.37212	0.324	0.056	3.77076e-153	0	Kcnk6
5.8156e-57	0.371965	0.794	0.542	9.79697e-53	0	Mbnl2
3.56798e-154	0.371928	0.329	0.06	6.01062e-150	0	Tspan17
2.00108e-60	0.371241	0.407	0.187	3.37101e-56	0	Gclm
2.02567e-73	0.370691	0.519	0.247	3.41244e-69	0	Mgat1
2.5724e-82	0.370203	0.708	0.355	4.33346e-78	0	Prkcd
4.68802e-101	0.36965	0.552	0.216	7.89743e-97	0	Plcg2
1.84058e-65	0.369606	0.962	0.808	3.10064e-61	0	Actr2
4.00006e-93	0.369558	0.489	0.193	6.73851e-89	0	Pip4p1
6.26064e-94	0.369279	0.487	0.192	1.05467e-89	0	Rp2
2.70825e-54	0.368452	0.824	0.594	4.56233e-50	0	Klf6
7.03109e-60	0.367777	0.54	0.275	1.18446e-55	0	Id2
7.80826e-105	0.367626	0.461	0.16	1.31538e-100	0	Mfsd6
1.50734e-86	0.366778	0.52	0.214	2.53926e-82	0	Rassf3
6.69084e-94	0.36663	0.443	0.165	1.12714e-89	0	Mon2
2.00978e-138	0.366204	0.554	0.177	3.38567e-134	0	Entpd1
2.75744e-104	0.365978	0.375	0.114	4.64519e-100	0	Dcxr
1.03571e-76	0.36505	0.615	0.31	1.74476e-72	0	Tpp2
7.11651e-70	0.365012	0.911	0.743	1.19885e-65	0	Tmem14c
3.90046e-56	0.364702	0.63	0.369	6.57072e-52	0	Sod2
2.05477e-97	0.364701	0.361	0.11	3.46146e-93	0	P2ry10b
9.72886e-59	0.363445	0.716	0.432	1.63892e-54	0	Surf4
2.57495e-145	0.363313	0.353	0.071	4.33777e-141	0	Cd40
2.32194e-91	0.362964	0.504	0.206	3.91154e-87	0	Mvp
2.71469e-26	0.362447	0.3	0.168	4.57317e-22	0	Plxdc2
1.05304e-65	0.362223	0.699	0.411	1.77395e-61	0	Vps29
7.4715e-129	0.362118	0.359	0.082	1.25865e-124	0	Fpr1
1.09888e-81	0.361979	0.587	0.271	1.85117e-77	0	Camk1d
1.98196e-78	0.361144	0.614	0.283	3.3388e-74	0	Marchf1
3.75906e-86	0.360702	0.351	0.113	6.3325e-82	0	Atf3
7.19006e-95	0.360654	0.409	0.142	1.21124e-90	0	Oas1a
4.91541e-95	0.360199	0.995	0.926	8.2805e-91	0	Gabarap
6.85872e-79	0.360141	0.466	0.201	1.15542e-74	0	Mib1
3.63825e-77	0.359822	0.536	0.251	6.129e-73	0	Ufsp2
8.09752e-97	0.359286	0.588	0.247	1.36411e-92	0	Snx18
1.30273e-58	0.359009	0.194	0.054	2.19459e-54	0	Fgfr1
1.08031e-80	0.358836	0.515	0.223	1.81988e-76	0	Rras
4.17251e-111	0.358668	0.384	0.113	7.029e-107	0	Tmem170b
2.11692e-96	0.358439	0.458	0.169	3.56616e-92	0	Kcnab2
3.20599e-62	0.358081	0.568	0.306	5.40082e-58	0	Copz1
4.31334e-62	0.357822	0.428	0.196	7.26625e-58	0	Kcnn4
9.37971e-91	0.357552	0.506	0.207	1.58011e-86	0	G6pdx
9.50646e-86	0.357495	0.998	0.989	1.60146e-81	0	Sem1
1.76405e-85	0.357096	0.367	0.125	2.97172e-81	0	Mindy1
2.67229e-81	0.355997	0.424	0.169	4.50174e-77	0	Cebpzos
2.42693e-115	0.354078	0.365	0.099	4.0884e-111	0	Rufy3
1.20633e-95	0.354072	0.471	0.178	2.03219e-91	0	Naa60
2.28799e-74	0.353951	0.44	0.185	3.85435e-70	0	Gyg
4.0694e-132	0.353948	0.323	0.068	6.85531e-128	0	Ocrl
1.82444e-77	0.353262	0.452	0.187	3.07345e-73	0	Slc15a4
1.90211e-79	0.352892	0.507	0.227	3.2043e-75	0	Tspan31
2.43231e-88	0.35213	0.604	0.272	4.09747e-84	0	Ptpn12
6.11146e-110	0.351509	0.444	0.142	1.02954e-105	0	Lrrc25
2.47545e-120	0.350923	0.359	0.092	4.17014e-116	0	Slc12a7
1.02494e-117	0.350836	0.323	0.078	1.72662e-113	0	Dock7
1.0921e-53	0.350092	0.375	0.163	1.83976e-49	0	Cd72
1.27037e-86	0.349824	0.488	0.202	2.14007e-82	0	Atp6v1c1
8.20663e-101	0.349457	0.441	0.149	1.38249e-96	0	Plekhm3
2.5062e-94	0.349361	0.402	0.138	4.22194e-90	0	Emilin1
3.22839e-64	0.34921	0.5	0.24	5.43855e-60	0	Osbpl8
2.3319e-71	0.348756	0.346	0.129	3.92831e-67	0	Slc9a9
3.76977e-44	0.347679	0.807	0.618	6.35055e-40	0	Ssr3
1.37706e-68	0.34765	0.586	0.304	2.31979e-64	0	Aph1a
6.49562e-98	0.347474	0.583	0.232	1.09425e-93	0	Dok3
1.0242e-67	0.34664	0.579	0.297	1.72537e-63	0	Cept1
7.79845e-71	0.345857	0.335	0.118	1.31373e-66	0	Gatm
1.6995e-49	0.34521	0.688	0.434	2.86297e-45	0	Snx6
9.61929e-156	0.345115	0.184	0.009	1.62046e-151	0	Car6
3.47654e-167	0.344937	0.26	0.028	5.85658e-163	0	Adgrg6
3.28029e-75	0.344785	0.89	0.578	5.52597e-71	0	Rhog
1.12994e-60	0.3447	0.66	0.377	1.9035e-56	0	Tmem30a
4.20673e-131	0.344664	0.304	0.061	7.08666e-127	0	Dock1
9.31466e-80	0.344379	0.625	0.298	1.56915e-75	0	Plekho2
3.60186e-96	0.343981	0.436	0.155	6.0677e-92	0	Pisd
1.44564e-91	0.343223	0.403	0.143	2.43533e-87	0	Nagk
1.55694e-141	0.342769	0.251	0.034	2.62281e-137	0	Gm46027
7.15047e-76	0.342183	0.602	0.293	1.20457e-71	0	Ccdc88a
1.67819e-118	0.341961	0.278	0.056	2.82708e-114	0	Slc35e4
2.99824e-55	0.341946	0.709	0.453	5.05084e-51	0	Rex1bd
1.83477e-84	0.341903	0.459	0.183	3.09086e-80	0	Fam117b
7.00544e-77	0.341691	0.381	0.141	1.18014e-72	0	Ly9
8.03536e-69	0.341266	0.256	0.078	1.35364e-64	0	Tns1
1.69826e-56	0.341209	0.887	0.689	2.86089e-52	0	Rbms1
2.72263e-79	0.340977	0.442	0.179	4.58655e-75	0	Fbxw7
2.57079e-89	0.340821	0.202	0.038	4.33075e-85	0	Jam2
3.63514e-74	0.340589	0.577	0.286	6.12376e-70	0	Tm2d2
3.64859e-38	0.339672	0.633	0.426	6.14642e-34	0	Plp2
8.63523e-81	0.33965	0.536	0.243	1.45469e-76	0	Acsl5
5.34826e-53	0.339625	0.881	0.765	9.00969e-49	0	Lamtor2
1.20588e-93	0.339469	0.397	0.135	2.03143e-89	0	Tifa
3.52766e-61	0.339418	0.958	0.896	5.94269e-57	0	Pdia3
3.50595e-84	0.339059	0.392	0.143	5.90612e-80	0	Ap3m1
1.79988e-66	0.338816	0.588	0.299	3.03209e-62	0	B3gnt2
1.12766e-97	0.338781	0.37	0.117	1.89966e-93	0	Washc5
2.63311e-102	0.338728	0.294	0.073	4.43574e-98	0	Mfsd12
2.16746e-69	0.338693	0.448	0.199	3.65131e-65	0	Aopep
2.38004e-69	0.338357	0.598	0.306	4.00942e-65	0	Tmed7
1.83393e-64	0.338317	0.641	0.352	3.08943e-60	0	Dmac1
9.18608e-59	0.337684	0.978	0.842	1.54749e-54	0	Srgn
1.37614e-92	0.337005	0.435	0.16	2.31825e-88	0	Gba
1.30576e-94	0.336363	0.426	0.149	2.19968e-90	0	Casp1
8.39862e-69	0.336267	0.54	0.263	1.41483e-64	0	Hbp1
2.27956e-84	0.335999	0.402	0.147	3.84014e-80	0	Vav3
7.83472e-76	0.335697	0.457	0.193	1.31984e-71	0	Ncoa1
5.17157e-86	0.335224	0.451	0.176	8.71203e-82	0	Atp2c1
2.2063e-59	0.33512	0.136	0.025	3.71674e-55	0	Gdf3
1.39531e-68	0.335009	0.522	0.255	2.35054e-64	0	Ptpa
1.81553e-74	0.33451	0.351	0.13	3.05845e-70	0	Socs6
2.77785e-71	0.334443	0.589	0.289	4.67956e-67	0	Asap1
1.55208e-74	0.334382	0.475	0.204	2.61463e-70	0	Pik3r5
1.13503e-73	0.334162	0.264	0.077	1.91207e-69	0	Ankrd37
2.23609e-58	0.333886	0.695	0.402	3.76691e-54	0	Dock8
7.79008e-64	0.333827	0.534	0.266	1.31232e-59	0	Sdf2l1
1.40353e-90	0.333781	0.499	0.197	2.36439e-86	0	Furin
1.65546e-111	0.333372	0.325	0.082	2.78878e-107	0	Stard9
7.76919e-117	0.33326	0.282	0.059	1.3088e-112	0	2810025M15Rik
4.23648e-47	0.333168	0.632	0.38	7.13677e-43	0	Nrip1
3.81619e-78	0.33313	0.54	0.243	6.42875e-74	0	Kif1b
2.22662e-141	0.332677	0.283	0.046	3.75096e-137	0	P2ry12
1.98115e-98	0.33248	0.387	0.121	3.33744e-94	0	Rgs18
1.9135e-28	0.331759	0.217	0.101	3.22348e-24	0	Id1
8.95013e-77	0.331703	0.616	0.303	1.50774e-72	0	Clptm1l
1.57e-60	0.331421	0.666	0.383	2.64483e-56	0	Ssbp4
1.22311e-94	0.331338	0.32	0.091	2.06046e-90	0	Clcn5
2.52928e-156	0.331242	0.282	0.039	4.26082e-152	0	Tfec
1.80193e-84	0.331129	0.482	0.189	3.03553e-80	0	Lpcat2
2.65882e-83	0.331014	0.507	0.206	4.47904e-79	0	Lmo2
1.42822e-64	0.330953	0.611	0.321	2.40598e-60	0	Hook3
7.39865e-51	0.330595	0.7	0.442	1.24638e-46	0	Galnt1
8.26571e-74	0.330061	0.762	0.412	1.39244e-69	0	Tgfb1
7.22407e-92	0.330028	0.332	0.097	1.21697e-87	0	Myo1e
6.0271e-78	0.329744	0.517	0.23	1.01532e-73	0	Vps26a
5.02259e-56	0.328936	0.735	0.456	8.46105e-52	0	Cnih4
3.80561e-61	0.328755	0.48	0.237	6.41093e-57	0	Prdx4
9.74092e-108	0.32838	0.308	0.076	1.64096e-103	0	Mfsd11
1.47656e-82	0.328222	0.209	0.045	2.48741e-78	0	Cela1
1.53652e-44	0.328218	0.98	0.889	2.58842e-40	0	Msn
1.23705e-95	0.328065	0.394	0.131	2.08393e-91	0	Dusp22
1.04872e-68	0.328041	0.629	0.326	1.76667e-64	0	Myo9b
1.79237e-74	0.327838	0.502	0.229	3.01942e-70	0	Bscl2
1.41358e-80	0.327755	0.95	0.729	2.38132e-76	0	Sat1
9.76424e-127	0.326889	0.296	0.058	1.64488e-122	0	Nacc2
3.16649e-70	0.326297	0.612	0.309	5.33427e-66	0	Stat6
1.79486e-79	0.326169	0.42	0.163	3.02362e-75	0	Impdh1
5.74869e-68	0.325715	0.464	0.211	9.68424e-64	0	Ankfy1
1.56369e-59	0.325576	0.414	0.189	2.6342e-55	0	Rilpl2
3.87684e-93	0.325207	0.336	0.101	6.53092e-89	0	Zfp467
7.45336e-93	0.324884	0.332	0.1	1.25559e-88	0	Slc17a5
5.45441e-79	0.324474	0.657	0.31	9.18849e-75	0	Ifngr2
5.77742e-95	0.324247	0.408	0.14	9.73265e-91	0	Ltbr
4.02167e-70	0.324124	0.457	0.197	6.7749e-66	0	Gpr146
1.0391e-49	0.323761	0.399	0.196	1.75047e-45	0	Rassf1
1.72179e-69	0.323616	0.286	0.093	2.90052e-65	0	Ifi202b
6.60742e-66	0.323043	0.594	0.302	1.11309e-61	0	Crlf2
2.74675e-69	0.322943	0.565	0.279	4.62718e-65	0	Szrd1
2.54455e-53	0.322455	0.696	0.433	4.28655e-49	0	Psmd2
1.79034e-144	0.322451	0.211	0.019	3.016e-140	0	LOC115488927
2.05283e-72	0.322299	0.492	0.225	3.4582e-68	0	Sel1l
1.29789e-71	0.322093	0.433	0.183	2.18642e-67	0	Stxbp3
9.1038e-103	0.322061	0.202	0.032	1.53363e-98	0	Gm46045
2.62143e-79	0.321734	0.427	0.169	4.41606e-75	0	Ncln
4.78524e-112	0.321715	0.309	0.073	8.06122e-108	0	Slc35f5
8.32053e-54	0.321053	0.971	0.893	1.40168e-49	0	Ubc
7.97746e-62	0.32101	0.988	0.906	1.34388e-57	0	Arpc5
1.26658e-61	0.320947	0.534	0.264	2.13368e-57	0	Slfn5
6.31199e-71	0.320835	0.471	0.211	1.06332e-66	0	Mtln
4.15727e-70	0.320684	0.358	0.138	7.00334e-66	0	1700017B05Rik
4.7113e-105	0.320577	0.336	0.09	7.93665e-101	0	Cd200r1
2.61284e-89	0.319719	0.336	0.105	4.40159e-85	0	Tbc1d13
9.65893e-113	0.319697	0.251	0.047	1.62714e-108	0	Tanc2
9.97244e-53	0.319132	0.544	0.299	1.67996e-48	0	Elk3
4.1187e-102	0.31898	0.315	0.083	6.93835e-98	0	Ndst2
6.14336e-64	0.318815	0.434	0.192	1.03491e-59	0	Sesn1
2.63569e-110	0.318753	0.341	0.09	4.44008e-106	0	Wdr41
9.50903e-83	0.318594	0.567	0.254	1.60189e-78	0	Gng12
3.06188e-58	0.318461	0.532	0.273	5.15804e-54	0	Nin
5.45996e-76	0.318043	0.388	0.148	9.19784e-72	0	Glb1
6.70427e-90	0.31791	0.405	0.143	1.1294e-85	0	Rps6ka4
1.66043e-77	0.317878	0.404	0.159	2.79716e-73	0	Mcee
1.54184e-115	0.31756	0.303	0.068	2.59738e-111	0	Nqo2
3.46008e-110	0.317396	0.318	0.079	5.82885e-106	0	Tom1
1.58542e-99	0.317391	0.383	0.119	2.67079e-95	0	Zdhhc9
1.66288e-68	0.317352	0.504	0.236	2.80129e-64	0	Lrrfip2
6.4364e-76	0.317338	0.451	0.19	1.08428e-71	0	Gsto1
7.32652e-75	0.317044	0.475	0.207	1.23423e-70	0	Tmem9b
9.54602e-76	0.316538	0.41	0.163	1.60812e-71	0	Aida
3.37124e-51	0.316454	0.885	0.725	5.6792e-47	0	Macf1
3.03942e-50	0.3161	0.601	0.352	5.1202e-46	0	Psmd1
1.48604e-59	0.316062	0.567	0.305	2.50338e-55	0	Sdhc
8.8679e-66	0.316048	0.538	0.263	1.49389e-61	0	Pttg1ip
6.31531e-55	0.315975	0.67	0.4	1.06388e-50	0	Tbcb
3.23576e-102	0.315816	0.262	0.058	5.45097e-98	0	Espl1
7.82102e-72	0.315644	0.315	0.107	1.31753e-67	0	Bnip3
6.21217e-89	0.315599	0.383	0.131	1.0465e-84	0	Gng5-ps
1.16157e-73	0.315447	0.659	0.327	1.95679e-69	0	Trps1
3.66461e-68	0.315161	0.605	0.292	6.1734e-64	0	Gng2
4.22858e-82	0.315146	0.31	0.098	7.12347e-78	0	4931406C07Rik
3.28062e-61	0.314415	0.613	0.325	5.52654e-57	0	Dgkz
8.20475e-71	0.314232	0.402	0.164	1.38217e-66	0	Mvb12b
2.2348e-65	0.314181	0.624	0.332	3.76474e-61	0	Rab1b
9.07884e-73	0.313343	0.55	0.26	1.52942e-68	0	Dctn1
1.54695e-119	0.313062	0.294	0.061	2.60599e-115	0	Ticam2
3.36992e-52	0.313056	0.616	0.359	5.67697e-48	0	Norad
1.74864e-73	0.31304	0.447	0.189	2.94576e-69	0	Ubald1
1.91457e-89	0.312613	0.301	0.086	3.22529e-85	0	1700037H04Rik
1.96231e-43	0.312145	0.925	0.875	3.30572e-39	0	Uqcrb
5.55805e-75	0.31125	0.377	0.144	9.3631e-71	0	Zfp991
1.15369e-58	0.311135	0.975	0.866	1.94351e-54	0	Tmbim6
5.26338e-44	0.311102	0.678	0.436	8.86669e-40	0	Lims1
7.03235e-76	0.311024	0.461	0.196	1.18467e-71	0	Ykt6
3.62551e-85	0.311003	0.387	0.136	6.10754e-81	0	Wdfy2
2.99749e-87	0.310262	0.285	0.079	5.04957e-83	0	Ptgr1
4.23132e-51	0.310096	0.729	0.468	7.12808e-47	0	Lamtor5
1.37605e-63	0.309686	0.638	0.341	2.3181e-59	0	Pkn1
5.11678e-59	0.309453	0.963	0.928	8.61973e-55	0	Hsp90b1
4.78866e-97	0.309257	0.193	0.031	8.06698e-93	0	Lbp
1.99539e-45	0.308672	0.843	0.653	3.36143e-41	0	Cmtm7
2.07815e-26	0.30852	0.998	0.989	3.50085e-22	0	Gm38733
1.36925e-62	0.308457	0.505	0.248	2.30664e-58	0	Marchf2
2.63143e-70	0.308347	0.445	0.187	4.4329e-66	0	Susd3
2.10601e-58	0.308112	0.424	0.196	3.54779e-54	0	Snx27
7.43221e-52	0.308101	0.216	0.07	1.25203e-47	0	Mt2
5.31505e-54	0.307523	0.789	0.506	8.95373e-50	0	Ifnar2
3.77696e-85	0.307308	0.305	0.091	6.36267e-81	0	Cryl1
1.1581e-67	0.307172	0.462	0.209	1.95094e-63	0	Ccdc115
5.85034e-74	0.307124	0.729	0.383	9.85548e-70	0	Tnfrsf1a
2.64523e-50	0.307096	0.698	0.437	4.45616e-46	0	Rnf7
3.06542e-91	0.306533	0.402	0.138	5.16401e-87	0	Selenon
5.94789e-56	0.306424	0.586	0.322	1.00198e-51	0	Flii
5.76149e-64	0.306219	0.396	0.169	9.7058e-60	0	Ulk2
6.31526e-136	0.306213	0.267	0.042	1.06387e-131	0	Slc16a7
2.007e-63	0.306196	0.501	0.243	3.381e-59	0	Cop1
1.34759e-42	0.306144	0.665	0.43	2.27016e-38	0	Sod1
8.24947e-51	0.305559	0.593	0.341	1.38971e-46	0	Ccdc50
2.37729e-134	0.305444	0.239	0.032	4.00478e-130	0	Itga9
1.38277e-32	0.305369	0.755	0.573	2.32941e-28	0	Tapbp
5.99454e-69	0.305249	0.598	0.299	1.00984e-64	0	Ugp2
2.2438e-84	0.305213	0.433	0.158	3.77991e-80	0	Pstpip2
2.56079e-79	0.30515	0.317	0.101	4.31391e-75	0	Nhsl2
6.10485e-81	0.305136	0.376	0.136	1.02842e-76	0	Wars
1.14673e-63	0.305022	0.514	0.251	1.93179e-59	0	Ap3d1
8.82914e-55	0.304915	0.625	0.355	1.48736e-50	0	Naa50
2.89929e-80	0.304765	0.321	0.103	4.88414e-76	0	Rarg
3.52784e-82	0.304755	0.26	0.069	5.94299e-78	0	Rgl1
1.08715e-64	0.304744	0.578	0.296	1.8314e-60	0	Fndc3a
1.57619e-86	0.304729	0.238	0.056	2.65524e-82	0	Scn1b
7.45683e-68	0.304327	0.469	0.211	1.25618e-63	0	Phyh
8.43045e-86	0.304122	0.366	0.123	1.42019e-81	0	Tesk1
3.42408e-76	0.304003	0.401	0.156	5.76821e-72	0	Slc25a51
4.08838e-90	0.303504	0.327	0.098	6.88729e-86	0	Comtd1
4.9487e-62	0.303236	0.459	0.217	8.33659e-58	0	Dpp8
1.836e-69	0.303165	0.528	0.248	3.09292e-65	0	Uggt1
1.67414e-71	0.303009	0.572	0.267	2.82026e-67	0	Notch2
1.10134e-88	0.302993	0.347	0.109	1.85532e-84	0	Tmem51
2.3735e-60	0.302652	0.642	0.358	3.9984e-56	0	Derl1
3.19066e-78	0.302464	0.442	0.178	5.37499e-74	0	Mcur1
3.73534e-64	0.302328	0.577	0.291	6.29256e-60	0	Mapk14
4.95012e-57	0.302119	0.527	0.273	8.33897e-53	0	Exoc5
1.27302e-81	0.30206	0.344	0.115	2.14452e-77	0	Slc25a24
3.66979e-59	0.302013	0.589	0.312	6.18213e-55	0	Mindy2
6.99663e-64	0.301978	0.59	0.304	1.17865e-59	0	Tmbim4
2.82071e-74	0.301362	0.375	0.141	4.75176e-70	0	Prkar2a
1.39123e-75	0.301311	0.392	0.151	2.34366e-71	0	Pigs
1.55018e-85	0.301082	0.353	0.115	2.61144e-81	0	Tmem189
1.09514e-53	0.30076	0.45	0.221	1.84487e-49	0	Lyl1
1.10519e-84	0.300642	0.367	0.123	1.8618e-80	0	Gab2
3.24451e-35	0.299255	0.931	0.872	5.46569e-31	0	Hspa5
8.16626e-62	0.298932	0.421	0.192	1.37569e-57	0	Mocs2
2.23452e-71	0.298831	0.438	0.184	3.76428e-67	0	Ccdc71l
8.52431e-95	0.298746	0.238	0.05	1.436e-90	0	Pgap6
7.72448e-82	0.298375	0.273	0.077	1.30127e-77	0	Slc39a14
3.19262e-81	0.297897	0.341	0.115	5.37829e-77	0	Commd10
4.30735e-66	0.297578	0.4	0.167	7.25616e-62	0	Tulp4
3.5864e-50	0.296784	0.485	0.25	6.04165e-46	0	Trim25
1.63361e-96	0.29648	0.213	0.039	2.75198e-92	0	Engase
9.50893e-64	0.296337	0.491	0.231	1.60187e-59	0	Psme4
1.62924e-42	0.29627	0.505	0.292	2.74462e-38	0	Septin11
2.42165e-52	0.296236	0.506	0.267	4.07951e-48	0	Zmynd8
1.54982e-101	0.296155	0.344	0.093	2.61082e-97	0	Abcd2
2.53719e-61	0.296075	0.748	0.481	4.27415e-57	0	Jun
1.15797e-93	0.295408	0.476	0.171	1.95071e-89	0	Lrg1
4.9145e-120	0.295393	0.258	0.046	8.27897e-116	0	Tpcn2
1.01495e-51	0.295316	0.6	0.342	1.70978e-47	0	Ddrgk1
1.64653e-45	0.294968	0.607	0.352	2.77374e-41	0	Tgfbr2
4.98718e-82	0.294964	0.52	0.213	8.4014e-78	0	F630028O10Rik
1.54011e-89	0.294787	0.322	0.095	2.59447e-85	0	Heatr5a
8.85461e-114	0.294546	0.254	0.047	1.49165e-109	0	Arhgap22
2.51521e-61	0.294289	0.531	0.267	4.23713e-57	0	Tsg101
4.37909e-86	0.293721	0.316	0.095	7.37701e-82	0	Kif13b
3.39935e-50	0.293679	0.737	0.462	5.72654e-46	0	Rnaset2a
5.46376e-82	0.29366	0.326	0.103	9.20425e-78	0	Arhgef10l
4.59451e-26	0.293573	0.279	0.148	7.73991e-22	0	Ltb4r1
1.28332e-59	0.293371	0.247	0.081	2.16188e-55	0	Htra3
1.00844e-78	0.293335	0.3	0.094	1.69882e-74	0	Naglu
8.33738e-81	0.292942	0.352	0.12	1.40452e-76	0	Abca3
3.17815e-67	0.292704	0.476	0.218	5.35391e-63	0	Actr1a
7.05448e-78	0.2926	0.414	0.154	1.1884e-73	0	Pilrb2
9.39037e-73	0.292539	0.429	0.173	1.5819e-68	0	Tbc1d14
1.22491e-56	0.292185	0.456	0.226	2.06348e-52	0	Pigt
5.54963e-38	0.291666	0.91	0.838	9.34891e-34	0	Gpi1
6.75759e-50	0.291531	0.998	0.976	1.13838e-45	0	Tpm3
1.11936e-74	0.29118	0.416	0.165	1.88567e-70	0	Rit1
6.20509e-52	0.291111	0.964	0.863	1.04531e-47	0	Tmem50a
6.16301e-59	0.290861	0.585	0.311	1.03822e-54	0	Spg21
6.17966e-77	0.290521	0.352	0.124	1.04103e-72	0	Vps35l
3.80611e-63	0.290492	0.399	0.172	6.41178e-59	0	Slc29a1
5.37348e-71	0.290373	0.434	0.18	9.05216e-67	0	Mfsd14a
8.16276e-58	0.290296	0.443	0.207	1.3751e-53	0	Rftn1
3.25236e-153	0.290133	0.215	0.018	5.47893e-149	0	Gm26908
1.16727e-52	0.290109	0.717	0.417	1.96638e-48	0	Cd48
6.17093e-71	0.289601	0.391	0.156	1.03955e-66	0	Ero1a
1.06442e-68	0.289013	0.55	0.253	1.79313e-64	0	Il6ra
7.82731e-95	0.288891	0.117	0.006	1.31859e-90	0	Timd4
3.62174e-57	0.288863	0.303	0.116	6.10119e-53	0	Ddhd1
2.28769e-65	0.288638	0.443	0.198	3.85385e-61	0	Triap1
4.15971e-44	0.28863	0.395	0.202	7.00745e-40	0	Agpat4
6.43898e-62	0.288451	0.477	0.224	1.08471e-57	0	Pip5k1c
3.98489e-35	0.288195	0.584	0.372	6.71295e-31	0	Sqstm1
1.76052e-58	0.288077	1	0.997	2.96578e-54	0	Cfl1
3.89827e-49	0.288041	0.986	0.945	6.56702e-45	0	Calm2
2.45967e-61	0.287523	0.406	0.179	4.14355e-57	0	Atp7a
1.85475e-69	0.287282	0.393	0.158	3.12451e-65	0	Brox
4.29975e-112	0.287108	0.273	0.056	7.24336e-108	0	Ap5s1
8.80941e-49	0.286843	0.65	0.376	1.48403e-44	0	Jarid2
1.75946e-73	0.286752	0.349	0.127	2.96399e-69	0	Stx2
6.19888e-62	0.286073	0.444	0.204	1.04426e-57	0	Slc38a10
6.45134e-66	0.286039	0.373	0.153	1.08679e-61	0	Stx12
7.02118e-43	0.285946	0.821	0.607	1.18279e-38	0	Tmco1
2.95696e-77	0.285914	0.393	0.147	4.9813e-73	0	Mgrn1
6.60522e-45	0.285879	0.27	0.11	1.11272e-40	0	Mmp19
1.21894e-75	0.285626	0.397	0.149	2.05343e-71	0	Atxn1
6.87693e-50	0.285095	0.7	0.42	1.15849e-45	0	Taok3
1.01477e-55	0.284825	0.46	0.227	1.70948e-51	0	Trappc6a
2.60571e-75	0.284774	0.299	0.095	4.38957e-71	0	St6galnac4
1.482e-73	0.284712	0.337	0.118	2.49658e-69	0	Gabarapl1
2.26163e-59	0.284708	0.409	0.184	3.80993e-55	0	Fbxo22
8.30176e-83	0.284556	0.483	0.189	1.39851e-78	0	Btk
4.92165e-110	0.284428	0.251	0.047	8.29101e-106	0	Appl2
5.09577e-112	0.284052	0.221	0.035	8.58434e-108	0	B3galnt1
1.65253e-61	0.283756	0.438	0.2	2.78386e-57	0	Med15
9.58431e-53	0.283625	0.624	0.351	1.61457e-48	0	Acap2
2.42451e-54	0.283367	0.313	0.124	4.08433e-50	0	Hspa1a
6.53835e-59	0.283195	0.601	0.316	1.10145e-54	0	Crk
7.53219e-87	0.28318	0.32	0.096	1.26887e-82	0	Hsd3b7
1.38719e-106	0.283162	0.243	0.046	2.33687e-102	0	Etv5
2.71268e-45	0.283135	0.66	0.405	4.56979e-41	0	Rock2
2.36905e-20	0.282625	0.706	0.575	3.9909e-16	0	Add3
4.31814e-55	0.282122	0.533	0.277	7.27433e-51	0	Zfand3
1.66655e-64	0.281816	0.464	0.213	2.80747e-60	0	Ncor2
4.4056e-55	0.281762	0.628	0.354	7.42167e-51	0	Tex261
4.09992e-45	0.28167	0.171	0.052	6.90673e-41	0	Gpr34
4.65815e-44	0.280895	0.702	0.45	7.84711e-40	0	Uba1
1.30371e-49	0.280811	0.617	0.357	2.19623e-45	0	Mgat2
3.82264e-27	0.28076	0.86	0.762	6.43962e-23	0	Ywhah
3.07351e-63	0.280328	0.438	0.194	5.17764e-59	0	Lactb
6.32898e-47	0.279953	0.576	0.333	1.06618e-42	0	Mydgf
5.47339e-92	0.279722	0.251	0.059	9.22047e-88	0	Dpp7
3.2194e-108	0.279142	0.229	0.039	5.4234e-104	0	Enpp1
8.73894e-64	0.278825	0.414	0.179	1.47216e-59	0	Bmpr2
2.66678e-60	0.278814	0.355	0.145	4.49246e-56	0	Pcyox1
1.32271e-59	0.27877	0.336	0.136	2.22824e-55	0	Smad1
1.03942e-59	0.278651	0.347	0.142	1.751e-55	0	Slc8a1
9.18593e-47	0.278651	0.567	0.322	1.54746e-42	0	Lasp1
1.61754e-55	0.278551	0.513	0.262	2.7249e-51	0	Gak
2.32708e-57	0.278472	0.64	0.333	3.9202e-53	0	Orai1
2.40582e-79	0.278462	0.303	0.093	4.05284e-75	0	Insig1
9.73427e-58	0.278347	0.501	0.247	1.63983e-53	0	Washc4
4.86623e-51	0.277882	0.629	0.366	8.19765e-47	0	Rnf10
5.5905e-76	0.277421	0.329	0.111	9.41775e-72	0	Samd8
5.17851e-112	0.277264	0.234	0.04	8.72372e-108	0	Fmn1
1.84567e-57	0.276614	0.98	0.878	3.10922e-53	0	Iqgap1
2.89998e-49	0.276508	0.537	0.3	4.8853e-45	0	Gatad1
1.41674e-55	0.276118	0.359	0.155	2.38665e-51	0	Arhgap18
8.96547e-57	0.275997	0.345	0.144	1.51032e-52	0	Asph
2.73252e-96	0.275987	0.253	0.056	4.6032e-92	0	Gla
9.9432e-80	0.275944	0.352	0.119	1.67503e-75	0	Jdp2
4.70446e-46	0.275789	0.474	0.259	7.92514e-42	0	Psmc1
1.45401e-84	0.275403	0.301	0.088	2.44943e-80	0	Tmem63a
4.16386e-87	0.275275	0.287	0.079	7.01445e-83	0	Wwc2
2.34729e-60	0.27476	0.422	0.19	3.95425e-56	0	Vps41
8.89739e-72	0.274432	0.331	0.117	1.49885e-67	0	Kif1c
9.6006e-61	0.27376	0.368	0.154	1.61732e-56	0	Ube2g2
1.84715e-75	0.273194	0.206	0.047	3.11172e-71	0	Plcb1
4.78923e-36	0.272781	0.988	0.98	8.06793e-32	0	Nme2
9.46813e-44	0.272691	0.66	0.414	1.595e-39	0	Emc7
1.41436e-67	0.272448	0.374	0.148	2.38264e-63	0	Odr4
4.73215e-75	0.272417	0.309	0.099	7.97177e-71	0	Inpp4a
5.83666e-60	0.272288	0.343	0.14	9.83244e-56	0	Mgst3
7.04972e-53	0.272026	0.479	0.245	1.1876e-48	0	Akr1b3
5.89112e-58	0.271834	0.429	0.194	9.92419e-54	0	Fnip1
7.22873e-51	0.271711	0.553	0.296	1.21775e-46	0	Ifnar1
8.69075e-55	0.271681	0.398	0.184	1.46404e-50	0	Ube2q2
7.88029e-38	0.271353	0.447	0.242	1.32751e-33	0	Gpr65
1.24184e-50	0.271326	0.625	0.356	2.09201e-46	0	Ube2a
1.17047e-18	0.271099	0.417	0.294	1.97178e-14	0	Pdlim1
9.15545e-57	0.271096	0.489	0.246	1.54233e-52	0	Arl8b
8.97481e-52	0.27096	0.498	0.259	1.5119e-47	0	Sec61a1
1.36908e-77	0.270773	0.304	0.096	2.30636e-73	0	Tbc1d22a
2.51136e-120	0.270527	0.19	0.02	4.23064e-116	0	Lonrf3
1.44589e-52	0.270162	0.465	0.234	2.43574e-48	0	Tmem219
9.77917e-70	0.270007	0.43	0.176	1.6474e-65	0	Phf11b
6.41801e-51	0.269952	0.474	0.245	1.08118e-46	0	Tm9sf4
1.36248e-47	0.269754	0.384	0.189	2.29524e-43	0	Gde1
7.93101e-33	0.269703	0.875	0.773	1.33606e-28	0	Vcp
1.90706e-56	0.269665	0.492	0.24	3.21264e-52	0	Ypel5
1.14289e-77	0.269247	0.323	0.106	1.92532e-73	0	Zdhhc7
2.76675e-82	0.269241	0.279	0.078	4.66087e-78	0	Ripk2
2.58795e-63	0.269233	0.354	0.141	4.35967e-59	0	Srd5a3
6.15052e-49	0.268874	0.485	0.258	1.03612e-44	0	Smim7
6.24368e-69	0.268713	0.518	0.231	1.05181e-64	0	Wls
4.80552e-52	0.268647	0.374	0.168	8.09537e-48	0	Tmem43
3.63301e-53	0.26862	0.403	0.189	6.12017e-49	0	Ube2z
7.53397e-40	0.268351	0.593	0.367	1.26917e-35	0	Commd1
3.81216e-57	0.268309	0.398	0.178	6.42196e-53	0	Gga1
9.58227e-108	0.268171	0.242	0.045	1.61423e-103	0	Fkbp1b
1.04388e-61	0.268069	0.302	0.111	1.75852e-57	0	Arhgap10
9.56905e-54	0.26798	0.411	0.194	1.612e-49	0	Usp4
1.02959e-47	0.267758	0.546	0.299	1.73444e-43	0	Nfe2l1
5.72963e-54	0.267691	0.521	0.269	9.65213e-50	0	Agfg1
8.1174e-56	0.267525	0.409	0.188	1.36746e-51	0	Coa5
9.72387e-55	0.267233	0.477	0.235	1.63808e-50	0	Cep170
1.03212e-78	0.267052	0.281	0.083	1.73871e-74	0	Map1s
1.52656e-84	0.266673	0.268	0.071	2.57164e-80	0	Cyp4v3
3.31383e-64	0.266561	0.552	0.268	5.58248e-60	0	Cyb5r3
5.14607e-46	0.266181	0.737	0.466	8.66907e-42	0	Nars
4.48566e-63	0.266178	0.344	0.134	7.55655e-59	0	Tmem184b
2.0096e-54	0.266116	0.375	0.168	3.38537e-50	0	Flot2
1.02609e-61	0.26584	1	0.988	1.72855e-57	0	Gnai2
9.736e-66	0.2657	0.401	0.167	1.64013e-61	0	Abcd1
6.50347e-62	0.265639	0.342	0.135	1.09557e-57	0	Fbxw11
6.43593e-68	0.265198	0.302	0.104	1.0842e-63	0	Pla2g4a
4.26526e-46	0.264974	0.66	0.391	7.18526e-42	0	Kdelr1
4.50933e-38	0.264687	0.498	0.291	7.59641e-34	0	Adss
4.33367e-75	0.264495	0.311	0.1	7.3005e-71	0	Ikbke
1.60233e-73	0.264472	0.33	0.113	2.69928e-69	0	Slc49a4
1.25003e-58	0.263961	0.394	0.166	2.1058e-54	0	Clec4n
2.30227e-47	0.263911	0.536	0.296	3.8784e-43	0	Arf3
1.7305e-74	0.263654	0.202	0.046	2.91521e-70	0	Lhfpl2
9.62538e-40	0.263622	0.9	0.767	1.62149e-35	0	Tkt
2.26779e-95	0.263445	0.256	0.058	3.82032e-91	0	Peli2
5.33861e-65	0.263429	0.444	0.194	8.99342e-61	0	Fuca2
3.32061e-82	0.263382	0.225	0.052	5.5939e-78	0	Pdgfa
7.35195e-71	0.263148	0.318	0.11	1.23851e-66	0	Clock
2.27514e-98	0.263004	0.275	0.064	3.83271e-94	0	Akr1c13
2.09996e-52	0.262973	0.438	0.213	3.53759e-48	0	Dennd6a
1.84659e-46	0.262872	0.509	0.282	3.11076e-42	0	Lrrc59
5.66301e-67	0.2628	0.322	0.116	9.53991e-63	0	Ctso
4.71115e-68	0.262715	0.14	0.023	7.93641e-64	0	Serpine1
3.77981e-53	0.262561	0.337	0.144	6.36747e-49	0	Ccdc86
5.97897e-62	0.262446	0.407	0.174	1.00722e-57	0	Slc29a3
2.96927e-14	0.262294	0.25	0.157	5.00204e-10	0	Icam2
1.2858e-58	0.261988	0.453	0.206	2.16607e-54	0	Sh2b3
1.66819e-78	0.261864	0.278	0.081	2.81023e-74	0	Tgfbrap1
1.7922e-59	0.261439	0.32	0.123	3.01914e-55	0	Hspa4l
3.55766e-63	0.261419	0.384	0.16	5.99323e-59	0	Psen1
8.95443e-60	0.261348	0.337	0.136	1.50846e-55	0	Tmem205
3.02953e-67	0.261246	0.302	0.103	5.10355e-63	0	Pgm2l1
1.6209e-54	0.260875	0.361	0.158	2.73057e-50	0	Gcsh
6.55336e-63	0.260801	0.353	0.14	1.10398e-58	0	Ago3
3.07452e-44	0.260526	0.418	0.212	5.17933e-40	0	Rassf2
2.00867e-126	0.260503	0.184	0.017	3.38381e-122	0	Arsg
1.69259e-92	0.26048	0.136	0.012	2.85134e-88	0	Ttn
3.86111e-41	0.260345	0.9	0.794	6.50442e-37	0	Wasf2
1.90177e-110	0.260314	0.202	0.028	3.20373e-106	0	Rac3
3.29852e-27	0.260132	0.869	0.803	5.55668e-23	0	Prdx2
5.35697e-81	0.260088	0.207	0.044	9.02435e-77	0	Nr1h3
2.64927e-46	0.259996	0.479	0.26	4.46296e-42	0	Hras
3.03009e-38	0.259714	0.902	0.788	5.10448e-34	0	Vdac2
2.73898e-70	0.259581	0.321	0.112	4.61409e-66	0	Slc30a9
1.59483e-43	0.259547	0.544	0.316	2.68666e-39	0	Trappc1
1.23078e-39	0.259399	0.451	0.249	2.07338e-35	0	Ppp1r15b
1.06198e-63	0.259189	0.32	0.119	1.78902e-59	0	Arhgef7
8.6206e-40	0.259045	0.527	0.302	1.45223e-35	0	Zdhhc20
2.00717e-85	0.259025	0.262	0.067	3.38127e-81	0	Galns
3.74258e-42	0.258986	0.644	0.397	6.30475e-38	0	Trip12
9.78458e-71	0.258975	0.271	0.084	1.64831e-66	0	Homer1
9.0662e-64	0.258933	0.318	0.116	1.52729e-59	0	Plekhm1
3.89616e-55	0.258757	0.477	0.23	6.56347e-51	0	Carhsp1
1.51615e-38	0.258364	0.802	0.585	2.55411e-34	0	Abi1
8.66147e-80	0.258059	0.278	0.079	1.45911e-75	0	Cask
4.35127e-50	0.25801	0.425	0.206	7.33015e-46	0	Trafd1
1.32039e-32	0.257989	0.793	0.614	2.22433e-28	0	Hsbp1
1.06899e-54	0.257934	0.4	0.185	1.80082e-50	0	Smim10l1
5.36358e-45	0.257659	0.993	0.964	9.0355e-41	0	Arpc3
6.72364e-60	0.257629	0.352	0.142	1.13266e-55	0	Ldlrap1
6.87778e-44	0.25756	0.562	0.328	1.15863e-39	0	Snx17
3.99807e-159	0.257302	0.187	0.009	6.73514e-155	0	Scarf1
1.67008e-89	0.257252	0.259	0.062	2.81341e-85	0	Gm19765
1.19483e-60	0.257101	0.263	0.089	2.01281e-56	0	Lacc1
9.87406e-57	0.256349	0.398	0.172	1.66338e-52	0	Arid3a
6.73072e-52	0.256153	0.406	0.194	1.13386e-47	0	Rabl6
1.32819e-39	0.255747	0.574	0.346	2.23748e-35	0	Nck1
1.74586e-39	0.255644	0.918	0.832	2.94108e-35	0	Selenof
5.00028e-66	0.255505	0.325	0.119	8.42348e-62	0	Vac14
1.99345e-51	0.255373	0.46	0.229	3.35817e-47	0	Rnpepl1
1.57893e-64	0.255151	0.278	0.093	2.65987e-60	0	Fbxw4
2.50388e-52	0.254996	0.54	0.284	4.21803e-48	0	Cr1l
2.55509e-58	0.254816	0.309	0.118	4.30431e-54	0	Abl2
5.43154e-64	0.254522	0.315	0.116	9.14997e-60	0	Sumf1
2.20974e-62	0.254314	0.309	0.115	3.72252e-58	0	Fbh1
7.48015e-64	0.254196	0.349	0.136	1.26011e-59	0	Cln5
4.31048e-47	0.254191	0.46	0.24	7.26144e-43	0	Snx4
1.58015e-76	0.254016	0.252	0.068	2.66193e-72	0	Naip5
2.46732e-41	0.254015	0.481	0.27	4.15645e-37	0	Pcbd2
5.53207e-53	0.253663	0.38	0.172	9.31933e-49	0	Tex264
3.40361e-69	0.253358	0.282	0.091	5.73372e-65	0	Plekhm2
7.41109e-47	0.253063	0.473	0.251	1.24847e-42	0	Parl
1.80225e-30	0.252994	0.414	0.24	3.03607e-26	0	Irf7
1.59901e-46	0.252548	0.524	0.286	2.6937e-42	0	Irak1
1.42229e-54	0.252386	0.433	0.204	2.39599e-50	0	AI413582
4.81438e-51	0.252375	0.411	0.196	8.11031e-47	0	Agps
1.92082e-63	0.252304	0.308	0.111	3.23582e-59	0	Tnfaip1
2.50897e-86	0.252291	0.257	0.064	4.22661e-82	0	Marchf8
1.44491e-43	0.252256	0.598	0.351	2.43409e-39	0	Ap2b1
5.64039e-58	0.252064	0.431	0.195	9.50179e-54	0	Rap2a
3.17928e-58	0.251675	0.339	0.138	5.35582e-54	0	Itfg1
5.3151e-41	0.25157	0.499	0.28	8.95381e-37	0	Tnpo1
5.43435e-51	0.251275	0.493	0.252	9.15471e-47	0	Ppp4r1
2.69628e-121	0.250797	0.181	0.017	4.54215e-117	0	Trpv4
5.53161e-59	0.250752	0.368	0.156	9.31855e-55	0	Htra2
8.34601e-39	0.250611	0.467	0.267	1.40597e-34	0	Slc25a39
1.20341e-61	0.250559	0.318	0.12	2.02727e-57	0	Ext1
3.24654e-51	0.250355	0.442	0.214	5.46912e-47	0	Tsen34
5.11345e-84	0.250301	0.247	0.061	8.61412e-80	0	Mtm1
1.9921e-05	-0.250255	0.33	0.351	0.33559	0	Cnp
1.17969e-07	-0.25062	0.605	0.604	0.00198731	0	Nono
1.62981e-30	-0.250686	0.014	0.124	2.74557e-26	0	Jakmip1
1.711e-05	-0.250782	0.327	0.352	0.288235	0	Wdr43
2.44472e-23	-0.250891	0.063	0.173	4.11838e-19	0	Rbm38
7.27828e-07	-0.250902	0.08	0.129	0.012261	0	Cdk1
4.90627e-09	-0.250993	0.252	0.314	8.26511e-05	0	Fam133b
4.12872e-13	-0.251045	0.6	0.643	6.95524e-09	0	Trmt112
2.61995e-08	-0.251061	0.522	0.538	0.000441357	0	Dusp11
3.32458e-34	-0.251373	0.025	0.155	5.60059e-30	0	Tmem263
9.89446e-32	-0.251774	0.011	0.124	1.66682e-27	0	Aff3
4.20136e-10	-0.251981	0.175	0.242	7.07761e-06	0	Kif21b
1.70392e-06	-0.252352	0.229	0.278	0.0287043	0	Ifi47
2.17114e-15	-0.252953	0.113	0.206	3.65751e-11	0	AI504432
2.56988e-06	-0.252993	0.453	0.462	0.0432923	0	Tnrc6a
8.5142e-24	-0.253128	1	1	1.4343e-19	0	Rpl41
4.47687e-18	-0.253293	0.057	0.147	7.54173e-14	0	Isg20
3.99749e-07	-0.253617	0.357	0.388	0.00673417	0	Prmt1
0.00770137	-0.253786	0.571	0.542	1	0	Hspd1
3.84603e-18	-0.254202	0.033	0.113	6.47902e-14	0	H2-T-ps
5.9731e-20	-0.254565	0.052	0.147	1.00623e-15	0	Dusp10
1.28399e-05	-0.254925	0.271	0.306	0.216301	0	Tcf12
6.66479e-12	-0.255094	0.302	0.375	1.12275e-07	0	Nudt21
3.3332e-14	-0.255321	0.178	0.268	5.61511e-10	0	Tia1
1.83348e-29	-0.255375	0.002	0.101	3.08868e-25	0	Gpr174
4.39964e-08	-0.255572	0.563	0.564	0.000741163	0	Gabarapl2
3.01547e-29	-0.2566	0.02	0.13	5.07986e-25	0	Gbp8
0.00659284	-0.256616	0.419	0.395	1	0	Il2rg
1.05786e-19	-0.25684	0.092	0.196	1.78207e-15	0	Gm39272
4.52368e-14	-0.25719	0.704	0.743	7.62059e-10	0	Csnk2a1
6.71837e-33	-0.257247	0.009	0.124	1.13178e-28	0	Ppp1r16b
2.27199e-13	-0.257569	0.727	0.794	3.82739e-09	0	Cct2
5.99288e-05	-0.25815	0.258	0.287	1	0	Arhgap26
1.26469e-10	-0.259247	0.328	0.383	2.1305e-06	0	Trp53
3.4015e-08	-0.259379	0.411	0.439	0.000573017	0	Mlec
5.51103e-17	-0.259817	0.709	0.747	9.28388e-13	0	Sf3b6
1.68418e-33	-0.259845	0.02	0.145	2.83717e-29	0	Sesn3
4.40158e-08	-0.260561	0.391	0.427	0.00074149	0	Senp6
2.48498e-17	-0.261007	0.118	0.218	4.18619e-13	0	Tmem254a
2.04175e-30	-0.261211	0.013	0.123	3.43953e-26	0	Nebl
3.58087e-06	-0.26124	0.295	0.326	0.0603233	0	Akna
8.45536e-19	-0.261497	0.031	0.113	1.42439e-14	0	Itgax
9.35835e-08	-0.261793	0.295	0.344	0.00157651	0	Etnk1
4.04953e-18	-0.261915	0.058	0.148	6.82184e-14	0	LOC118567497
2.98577e-09	-0.261941	0.05	0.102	5.02982e-05	0	Spc25
0.00666959	-0.262172	0.4	0.39	1	0	Pbxip1
1.30026e-06	-0.262386	0.546	0.541	0.0219042	0	U2af1
1.35898e-12	-0.262667	0.66	0.689	2.28933e-08	0	Brd4
3.70464e-18	-0.263929	0.74	0.831	6.24083e-14	0	Krtcap2
1.01604e-08	-0.264272	0.351	0.394	0.000171163	0	Rbbp7
1.18737e-07	-0.26455	0.56	0.564	0.00200024	0	Bclaf1
3.85178e-08	-0.264744	0.08	0.134	0.00064887	0	Hells
3.6075e-09	-0.265234	0.578	0.594	6.0772e-05	0	Pura
6.42213e-09	-0.265506	0.333	0.383	0.000108187	0	Zfp644
9.93142e-24	-0.265627	0.015	0.104	1.67305e-19	0	Cd69
6.69858e-27	-0.265695	0.024	0.129	1.12844e-22	0	Rnf125
5.28473e-05	-0.266188	0.605	0.591	0.890266	0	Prkcb
1.05313e-06	-0.266298	0.181	0.23	0.017741	0	Hmgn5
0.00267035	-0.266353	0.076	0.102	1	0	Ifit1
8.98576e-30	-0.26636	0.013	0.121	1.51374e-25	0	Cd6
4.33774e-08	-0.266384	0.352	0.392	0.000730735	0	Cnot6
3.27641e-18	-0.267162	0.767	0.831	5.51944e-14	0	Abracl
1.13015e-10	-0.267612	0.203	0.273	1.90385e-06	0	Rnf167
1.18601e-08	-0.268008	0.336	0.381	0.000199795	0	H2-T22
5.94877e-13	-0.26806	0.767	0.796	1.00213e-08	0	Septin7
4.13389e-21	-0.268546	0.019	0.102	6.96394e-17	0	LOC118568652
1.21737e-11	-0.268939	0.051	0.114	2.05078e-07	0	Pi16
1.09448e-05	-0.269369	0.461	0.467	0.184376	0	Stag1
3.49015e-07	-0.269543	0.273	0.316	0.00587951	0	Ddx39a
2.13998e-12	-0.27013	0.198	0.278	3.60501e-08	0	Vrk1
0.00011224	-0.270426	0.976	0.889	1	0	Mcl1
1.07834e-35	-0.270787	0.007	0.128	1.81657e-31	0	Tmem108
2.26052e-10	-0.27103	0.729	0.75	3.80807e-06	0	Nipbl
6.86696e-21	-0.271613	0.064	0.166	1.15681e-16	0	Clec2i
1.96287e-13	-0.2717	0.704	0.745	3.30665e-09	0	Psme2
3.18781e-07	-0.271824	0.294	0.339	0.00537019	0	Nop56
1.01304e-15	-0.272692	0.819	0.86	1.70656e-11	0	Scand1
1.41804e-26	-0.272902	0.029	0.136	2.38883e-22	0	S1pr4
4.85031e-08	-0.272909	0.525	0.536	0.000817082	0	Thrap3
2.54285e-06	-0.273044	0.725	0.703	0.0428369	0	Cbl
1.29749e-06	-0.273247	0.452	0.461	0.0218575	0	Cnot6l
9.35758e-07	-0.27325	0.42	0.434	0.0157638	0	Srsf1
6.70512e-32	-0.273721	0.023	0.144	1.12954e-27	0	Pecam1
1.14631e-30	-0.273735	0.035	0.159	1.93108e-26	0	Mbnl3
1.33682e-06	-0.274128	0.602	0.604	0.02252	0	Mier1
3.26042e-09	-0.274671	0.282	0.344	5.4925e-05	0	Zfas1
3.26531e-09	-0.274772	0.282	0.337	5.50073e-05	0	Ing1
1.1565e-08	-0.275235	0.267	0.32	0.000194823	0	Stat5b
7.84645e-15	-0.275486	0.235	0.324	1.32181e-10	0	4833420G17Rik
2.63461e-08	-0.275741	0.478	0.503	0.000443826	0	Ttc14
2.02979e-09	-0.276254	0.301	0.359	3.41939e-05	0	Gabpb2
3.43851e-11	-0.276519	0.491	0.526	5.79251e-07	0	Hnrnpdl
1.43536e-26	-0.276688	0.01	0.105	2.418e-22	0	LOC118567527
5.20811e-23	-0.276726	0.019	0.109	8.77359e-19	0	Akap12
3.3691e-14	-0.27682	0.215	0.302	5.67558e-10	0	Supt20
3.14321e-20	-0.277174	0.021	0.103	5.29505e-16	0	Hspg2
4.83814e-18	-0.277553	0.771	0.835	8.15033e-14	0	Eif5
7.8302e-34	-0.277574	0.011	0.13	1.31908e-29	0	Dnah8
1.76516e-13	-0.277898	0.197	0.282	2.97359e-09	0	Ssbp3
1.15719e-26	-0.278201	0.034	0.145	1.9494e-22	0	Hmgb3
2.36834e-15	-0.278325	0.033	0.103	3.9897e-11	0	H2bc3
4.91216e-06	-0.278507	0.529	0.533	0.0827503	0	Smc6
2.03426e-30	-0.27903	0.013	0.123	3.42692e-26	0	Gvin-ps6
7.6556e-07	-0.279039	0.518	0.509	0.0128966	0	Skp1
3.79218e-07	-0.27911	0.474	0.483	0.0063883	0	Rbbp6
4.24087e-34	-0.279905	0.045	0.184	7.14417e-30	0	Nup210
1.08951e-26	-0.280295	0.978	0.994	1.8354e-22	0	Cox8a
1.36347e-20	-0.280757	0.936	0.958	2.2969e-16	0	Hnrnpk
9.56783e-32	-0.281015	0.006	0.114	1.6118e-27	0	Gm11346
0.000872975	-0.28104	0.452	0.429	1	0	Tcof1
7.68303e-07	-0.281273	0.37	0.395	0.0129428	0	Ankrd44
1.91328e-27	-0.281312	0.047	0.166	3.22311e-23	0	Prkca
2.83815e-34	-0.281696	0.012	0.134	4.78114e-30	0	Gbp4
2.30593e-32	-0.281854	1	1	3.88457e-28	0	Eif1
2.471e-19	-0.281889	0.106	0.21	4.16265e-15	0	Rhof
6.83097e-10	-0.282203	0.274	0.342	1.15075e-05	0	Mbp
6.69603e-08	-0.282233	0.376	0.408	0.00112801	0	Pcm1
0.00105989	-0.282619	0.612	0.567	1	0	Fam32a
6.08508e-11	-0.283242	0.546	0.567	1.02509e-06	0	Rp9
3.66343e-07	-0.283453	0.07	0.115	0.00617141	0	Maged1
1.78987e-26	-0.284162	0.013	0.11	3.01521e-22	0	Cd5
3.67781e-18	-0.284175	0.814	0.856	6.19564e-14	0	Sec62
3.99383e-05	-0.284503	0.41	0.412	0.6728	0	Rassf5
1.23678e-13	-0.284693	0.217	0.302	2.08348e-09	0	Upf3b
6.32072e-28	-0.2849	0.01	0.109	1.06479e-23	0	Cd200
1.24989e-11	-0.285062	0.094	0.165	2.10556e-07	0	Ifi206
8.64542e-18	-0.285172	0.024	0.1	1.45641e-13	0	H3c11
2.03657e-12	-0.285304	0.286	0.361	3.4308e-08	0	Impdh2
1.03008e-12	-0.285402	0.176	0.256	1.73528e-08	0	Nfyb
4.90309e-18	-0.285918	0.081	0.175	8.25975e-14	0	Fam189b
4.39945e-34	-0.286067	0.007	0.124	7.41131e-30	0	Tnfrsf18
9.72472e-08	-0.286214	0.431	0.444	0.00163823	0	Lsm6
6.0769e-36	-0.287849	0.011	0.136	1.02371e-31	0	Mast4
2.10387e-33	-0.287961	0.008	0.123	3.54417e-29	0	Gimap5
7.451e-07	-0.288337	0.57	0.606	0.0125519	0	Ifi203
8.38805e-08	-0.288353	0.276	0.324	0.00141305	0	Utrn
4.47374e-10	-0.289093	0.536	0.555	7.53647e-06	0	Arglu1
2.12315e-06	-0.289435	0.149	0.196	0.0357666	0	H4c3
1.75772e-14	-0.289707	0.204	0.292	2.96105e-10	0	Senp7
9.66607e-35	-0.290181	0.008	0.128	1.62835e-30	0	Gpr18
2.13256e-22	-0.290321	0.096	0.21	3.59251e-18	0	Fbxl12
2.72243e-10	-0.290437	0.344	0.395	4.5862e-06	0	Taf15
2.54451e-16	-0.29083	0.085	0.172	4.28647e-12	0	Stat4
4.64177e-25	-0.291029	0.861	0.914	7.81952e-21	0	Psmb1
3.28226e-11	-0.292019	0.425	0.466	5.5293e-07	0	Cnot3
0.00103377	-0.292178	0.241	0.266	1	0	Cxcr4
1.9425e-15	-0.292546	0.48	0.297	3.27234e-11	0	Cebpd
3.50246e-41	-0.292862	0.019	0.165	5.90024e-37	0	Cxxc5
1.03763e-26	-0.293627	0.011	0.107	1.74799e-22	0	Cd226
1.04433e-25	-0.293981	0.03	0.135	1.75928e-21	0	Tubb2b
9.89313e-26	-0.294125	0.901	0.942	1.6666e-21	0	Eif3k
4.80462e-21	-0.294142	0.754	0.827	8.09387e-17	0	Park7
1.28564e-23	-0.294169	0.09	0.208	2.16579e-19	0	D16Ertd472e
9.89881e-10	-0.294452	0.19	0.257	1.66755e-05	0	Rin3
1.38774e-19	-0.294549	0.736	0.804	2.33778e-15	0	Ssb
2.14886e-09	-0.294622	0.056	0.11	3.61997e-05	0	Clspn
8.98467e-26	-0.294752	0.996	0.992	1.51356e-21	0	Eef2
3.2971e-09	-0.295004	0.562	0.57	5.5543e-05	0	Lsm4
8.94472e-20	-0.295456	0.062	0.158	1.50683e-15	0	Lime1
8.87563e-09	-0.295782	1	0.998	0.000149519	0	Ppia
5.37192e-18	-0.295951	0.242	0.348	9.04953e-14	0	Atxn10
3.31437e-14	-0.29613	0.073	0.151	5.58338e-10	0	Twsg1
0.000397329	-0.296309	0.896	0.86	1	0	Zfp36l2
4.03287e-23	-0.296585	0.051	0.157	6.79377e-19	0	H2-Q6
1.68133e-24	-0.296846	0.675	0.759	2.83238e-20	0	Eif3i
1.49044e-23	-0.29742	0.015	0.103	2.51079e-19	0	P3h4
2.25827e-09	-0.297504	0.435	0.464	3.80429e-05	0	Gpatch8
5.21191e-07	-0.297987	0.464	0.467	0.00877999	0	Rbbp4
1.28617e-17	-0.298001	0.583	0.634	2.16668e-13	0	Sumo1
1.54201e-16	-0.299213	0.654	0.694	2.59767e-12	0	Srrm1
3.65475e-16	-0.299449	0.033	0.107	6.15679e-12	0	Smim1
4.87911e-17	-0.299847	0.217	0.315	8.21935e-13	0	Phpt1
1.49256e-09	-0.300166	0.06	0.118	2.51436e-05	0	Prc1
1.89695e-13	-0.301489	0.127	0.21	3.19561e-09	0	Isyna1
1.28447e-08	-0.30176	0.318	0.359	0.000216382	0	Nfatc3
3.34073e-21	-0.302052	0.029	0.119	5.62779e-17	0	Gm43305
1.62543e-18	-0.30334	0.097	0.198	2.73821e-14	0	Pde4b
2.64813e-34	-0.303684	0.016	0.139	4.46104e-30	0	Pakap
1.34677e-09	-0.304075	0.466	0.496	2.26877e-05	0	Clk1
5.54612e-15	-0.304412	0.271	0.356	9.34299e-11	0	Sash3
2.33584e-20	-0.304528	0.66	0.719	3.93495e-16	0	Mdh2
0.000608065	-0.304875	0.377	0.379	1	0	Chd3
8.10801e-07	-0.30544	0.464	0.474	0.0136587	0	Phf20l1
3.83827e-26	-0.305617	0.023	0.126	6.46595e-22	0	Aqp11
2.68765e-37	-0.305948	0.013	0.144	4.52761e-33	0	Gpr171
0.000150149	-0.306331	0.069	0.1	1	0	Cryab
2.59524e-36	-0.30667	0.013	0.142	4.37194e-32	0	St8sia1
0.000237048	-0.307157	0.887	0.871	1	0	Arl6ip1
0.00139887	-0.307433	0.416	0.397	1	0	Peli1
1.34498e-21	-0.307952	0.074	0.181	2.26576e-17	0	Kbtbd11
8.76832e-36	-0.308886	0.008	0.131	1.47711e-31	0	Gata3
4.2013e-08	-0.308919	0.069	0.121	0.000707752	0	Cdca3
9.96001e-10	-0.309487	0.25	0.311	1.67786e-05	0	Dtymk
6.95243e-13	-0.309711	0.749	0.787	1.17121e-08	0	Celf2
5.90465e-16	-0.310546	0.799	0.846	9.94697e-12	0	Chd4
2.24476e-07	-0.310853	0.643	0.642	0.00378152	0	Banf1
8.97666e-12	-0.313205	0.044	0.106	1.51221e-07	0	Cdc20
9.88887e-33	-0.313996	0.029	0.156	1.66588e-28	0	Socs1
6.35294e-07	-0.313998	0.123	0.174	0.0107022	0	Gadd45b
6.88478e-19	-0.314082	0.024	0.103	1.15981e-14	0	Mmp23
1.18698e-14	-0.314194	0.112	0.198	1.99959e-10	0	E2f2
7.15933e-20	-0.314266	0.132	0.241	1.20606e-15	0	Dkc1
7.82995e-15	-0.31465	0.118	0.206	1.31903e-10	0	Ncapd3
6.71772e-15	-0.315006	0.549	0.575	1.13167e-10	0	Snrpd3
6.07343e-21	-0.31519	0.12	0.233	1.02313e-16	0	N4bp2
1.36942e-16	-0.315416	0.169	0.265	2.30693e-12	0	Trim12a
8.06834e-17	-0.315435	0.724	0.784	1.35919e-12	0	Nop10
3.56429e-07	-0.317899	0.072	0.12	0.00600439	0	Tpx2
7.9699e-16	-0.318114	0.193	0.285	1.34261e-11	0	Atp11b
3.14929e-29	-0.318484	0.114	0.257	5.30529e-25	0	Bex3
7.67128e-14	-0.318575	0.291	0.368	1.2923e-09	0	Upf2
2.75613e-28	-0.319028	0.728	0.823	4.64297e-24	0	Hypk
1.02971e-11	-0.319413	0.451	0.487	1.73465e-07	0	Zranb2
5.17493e-21	-0.319893	0.178	0.296	8.71768e-17	0	Slc44a2
4.68906e-32	-0.320134	0.034	0.161	7.8992e-28	0	Sh2d3c
1.07681e-32	-0.320491	0.004	0.114	1.814e-28	0	Btla
1.77808e-23	-0.320974	0.762	0.823	2.99535e-19	0	Cnbp
2.89042e-27	-0.321237	0.647	0.396	4.8692e-23	0	Grina
1.87648e-31	-0.321249	0.008	0.117	3.16112e-27	0	Gimap7
3.42506e-25	-0.32128	0.01	0.1	5.76986e-21	0	Gpx8
6.58289e-22	-0.321563	0.038	0.132	1.10895e-17	0	Rcn1
3.41095e-12	-0.32169	0.362	0.418	5.74609e-08	0	Srsf10
1.56889e-43	-0.321783	0.008	0.154	2.64295e-39	0	Sh2d2a
1.26444e-05	-0.322164	0.096	0.137	0.213008	0	Cdca8
1.25302e-10	-0.322247	0.512	0.531	2.11084e-06	0	Top2b
3.2684e-44	-0.324936	1	0.997	5.50594e-40	0	Rpl7a
4.13501e-51	-0.326	1	1	6.96584e-47	0	Rps27a
4.91444e-26	-0.327103	0.02	0.121	8.27887e-22	0	Dgkeos
3.36338e-45	-0.328099	0.008	0.159	5.66595e-41	0	Tespa1
7.69132e-14	-0.328567	0.204	0.289	1.29568e-09	0	Rif1
4.94472e-21	-0.328986	0.835	0.864	8.32987e-17	0	Anp32a
9.87067e-22	-0.329039	0.196	0.314	1.66281e-17	0	Cirbp
0.000281198	-0.329075	0.086	0.114	1	0	Bank1
7.27764e-13	-0.329669	0.077	0.15	1.22599e-08	0	Chchd10
4.25072e-14	-0.330305	0.449	0.5	7.16076e-10	0	Wdr33
5.94373e-35	-0.331685	0.015	0.139	1.00128e-30	0	1700097N02Rik
2.68522e-09	-0.333373	0.355	0.398	4.52352e-05	0	Marchf7
1.85159e-17	-0.334607	0.533	0.597	3.11919e-13	0	Prpf38b
4.96764e-11	-0.334821	0.224	0.292	8.36848e-07	0	Itgb7
4.1609e-38	-0.334858	0.038	0.185	7.00945e-34	0	Ddit4
4.71757e-23	-0.335584	0.695	0.774	7.94722e-19	0	Khdrbs1
6.39591e-19	-0.336379	0.654	0.728	1.07746e-14	0	Smarca5
2.25559e-43	-0.336577	0.013	0.162	3.79976e-39	0	P2ry10
2.31276e-07	-0.337074	0.109	0.162	0.00389608	0	Tyms
3.29498e-36	-0.338074	0.056	0.205	5.55072e-32	0	Traf3ip3
6.40766e-23	-0.338447	0.018	0.106	1.07943e-18	0	Mxra8
9.10517e-24	-0.339302	0.155	0.28	1.53386e-19	0	Snhg1
4.00018e-06	-0.339945	0.176	0.223	0.067387	0	Smc2
4.03483e-13	-0.339957	0.298	0.37	6.79708e-09	0	Lbh
6.35361e-18	-0.340034	0.509	0.579	1.07033e-13	0	Luc7l3
3.63177e-37	-0.340299	0.008	0.135	6.11808e-33	0	Gimap8
1.14989e-15	-0.341583	0.686	0.728	1.9371e-11	0	H2-T23
8.41217e-20	-0.341799	0.691	0.734	1.41711e-15	0	Rock1
6.91715e-28	-0.342177	0.868	0.933	1.16526e-23	0	Atp5md
1.26673e-11	-0.342401	0.075	0.143	2.13394e-07	0	Uhrf1
1.191e-09	-0.342591	0.054	0.11	2.00635e-05	0	Kif11
6.64241e-06	-0.343349	0.273	0.307	0.111898	0	Maml2
4.04136e-12	-0.344083	0.144	0.224	6.80807e-08	0	Mcm7
4.4714e-17	-0.3448	0.658	0.706	7.53253e-13	0	Kmt2e
3.23674e-22	-0.344822	0.58	0.655	5.45262e-18	0	Nop53
8.07568e-12	-0.344928	0.043	0.104	1.36043e-07	0	Nnmt
1.49484e-30	-0.345071	0.939	0.974	2.51821e-26	0	Sec61b
3.49154e-16	-0.345077	0.472	0.534	5.88184e-12	0	Rsrc2
1.35215e-31	-0.34563	0.998	0.999	2.27783e-27	0	H3f3b
2.93886e-13	-0.346964	0.261	0.335	4.9508e-09	0	Znrf1
5.24464e-18	-0.347514	0.39	0.468	8.83511e-14	0	Gpbp1
6.36826e-14	-0.347718	0.045	0.115	1.0728e-09	0	H3c7
1.06855e-07	-0.348076	0.073	0.124	0.00180009	0	Ccnb2
6.82154e-42	-0.348088	0.073	0.246	1.14916e-37	0	Bri3bp
1.1174e-14	-0.348283	0.393	0.455	1.88238e-10	0	Rsbn1l
1.10087e-25	-0.348696	0.614	0.372	1.85453e-21	0	Mef2c
9.57651e-10	-0.350812	0.067	0.125	1.61326e-05	0	Fbxo5
2.36022e-40	-0.352609	0.009	0.146	3.97602e-36	0	Tox
1.91568e-22	-0.353117	0.74	0.795	3.22716e-18	0	Srsf5
3.70151e-32	-0.35345	0.099	0.249	6.23557e-28	0	Stap1
2.65003e-20	-0.354654	0.172	0.283	4.46424e-16	0	Bzw2
8.26789e-23	-0.35535	0.136	0.266	1.39281e-18	0	D17H6S56E-5
2.70735e-19	-0.355929	0.063	0.158	4.56081e-15	0	Gpr141
1.63443e-14	-0.356095	0.509	0.551	2.75336e-10	0	Sp100
1.56528e-44	-0.356518	0.024	0.184	2.63686e-40	0	Trp53i11
4.20267e-14	-0.357832	0.374	0.436	7.07981e-10	0	Fubp1
2.24645e-06	-0.358024	0.122	0.171	0.0378437	0	Cenpa
1.87213e-39	-0.358142	0.91	0.963	3.1538e-35	0	Tma7
2.01754e-20	-0.35917	0.697	0.738	3.39875e-16	0	Ube2b
8.17822e-38	-0.359362	0.018	0.153	1.3777e-33	0	Rnf144a
2.84881e-33	-0.359755	0.065	0.209	4.7991e-29	0	Uck2
1.21582e-18	-0.360687	0.393	0.475	2.04818e-14	0	Snhg8
7.28958e-26	-0.360933	0.066	0.185	1.228e-21	0	Pbx1
1.0709e-25	-0.361015	0.157	0.289	1.80405e-21	0	Ttc3
2.0909e-19	-0.361676	0.116	0.219	3.52233e-15	0	Grap
5.57361e-42	-0.363825	0.021	0.171	9.3893e-38	0	Ptprf
8.93116e-31	-0.364053	0.742	0.826	1.50454e-26	0	Tomm20
1.19885e-12	-0.36411	0.06	0.129	2.01958e-08	0	H2bc18
4.53613e-18	-0.364228	0.107	0.211	7.64156e-14	0	Cks1b
5.86526e-22	-0.364911	0.816	0.898	9.88061e-18	0	Jund
4.02255e-13	-0.365861	0.278	0.355	6.77638e-09	0	Nop58
1.62761e-29	-0.366043	0.131	0.276	2.74187e-25	0	Msi2
3.98252e-13	-0.366254	0.41	0.46	6.70895e-09	0	Smc3
1.68706e-23	-0.36657	0.764	0.829	2.84203e-19	0	Luc7l2
1.19306e-34	-0.367344	0.921	0.959	2.00982e-30	0	Tomm7
2.78906e-05	-0.367403	0.597	0.614	0.469845	0	Ptms
2.41532e-55	-0.367542	1	1	4.06885e-51	0	Rpl37a
1.13472e-25	-0.367763	0.035	0.143	1.91155e-21	0	Gm41959
8.3864e-40	-0.368339	0.736	0.84	1.41277e-35	0	Ndufb11
7.3515e-29	-0.369278	0.013	0.118	1.23843e-24	0	Serpinb6b
5.11925e-21	-0.3694	0.037	0.128	8.62389e-17	0	Scd1
9.20049e-22	-0.369623	0.158	0.274	1.54991e-17	0	Dnajc9
5.101e-20	-0.370006	0.349	0.437	8.59315e-16	0	Magoh
2.56911e-29	-0.370716	0.011	0.115	4.32793e-25	0	Tesc
7.38456e-53	-0.370831	1	0.999	1.244e-48	0	Rpl35
1.83932e-52	-0.371222	0.01	0.183	3.09852e-48	0	Dpp4
3.25106e-06	-0.371257	0.423	0.437	0.0547673	0	Stat1
1.11947e-19	-0.371467	0.253	0.353	1.88586e-15	0	Npm3
1.04905e-40	-0.371507	0.838	0.909	1.76723e-36	0	Ndufa3
1.30067e-11	-0.371658	0.771	0.835	2.1911e-07	0	Hnrnpab
1.612e-12	-0.371753	0.067	0.137	2.71558e-08	0	Spc24
2.11283e-33	-0.372948	0.767	0.858	3.55927e-29	0	Grcc10
3.18816e-16	-0.373026	0.38	0.451	5.37077e-12	0	Arpc5l
6.44862e-07	-0.373386	0.069	0.112	0.0108634	0	Cavin1
0.000573596	-0.374	0.864	0.839	1	0	Map1lc3b
5.14185e-17	-0.375881	0.305	0.391	8.66196e-13	0	Ube2h
2.89312e-44	-0.376179	0.011	0.162	4.87375e-40	0	Prkcq
8.34233e-35	-0.377758	0.873	0.943	1.40535e-30	0	Ndufa4
7.3549e-16	-0.378148	0.03	0.101	1.23901e-11	0	Serpinf1
1.07371e-11	-0.37876	0.288	0.352	1.80877e-07	0	Trim12c
8.8389e-20	-0.378936	0.512	0.575	1.489e-15	0	Rtf1
4.08719e-11	-0.379028	0.276	0.342	6.88528e-07	0	Selenoh
4.058e-17	-0.379616	0.379	0.452	6.83611e-13	0	Chaserr
2.74425e-24	-0.380458	0.474	0.57	4.62296e-20	0	Ddx39b
4.06577e-38	-0.380532	0.026	0.169	6.8492e-34	0	Camk4
1.66425e-12	-0.380941	0.053	0.12	2.8036e-08	0	Knl1
1.53351e-25	-0.381038	0.013	0.107	2.58334e-21	0	Snhg18
3.64301e-33	-0.381692	0.967	0.988	6.13701e-29	0	Atp5h
2.62096e-14	-0.3821	0.039	0.107	4.41526e-10	0	Cd34
9.13117e-15	-0.382795	0.869	0.862	1.53824e-10	0	Tsc22d4
7.63121e-33	-0.38345	0.011	0.126	1.28555e-28	0	Mns1
3.36988e-21	-0.383918	0.494	0.569	5.67691e-17	0	Hnrnpr
1.38458e-42	-0.384173	0.953	0.979	2.33246e-38	0	Pfdn5
2.65781e-25	-0.384762	0.288	0.413	4.47735e-21	0	Slc38a1
4.28822e-20	-0.384834	0.116	0.224	7.22394e-16	0	Cmah
4.11809e-27	-0.385213	0.789	0.853	6.93733e-23	0	Tax1bp1
1.36241e-34	-0.38552	0.753	0.84	2.29512e-30	0	Sf3b2
1.01407e-23	-0.385852	0.405	0.498	1.7083e-19	0	Rps6-ps4
6.00129e-21	-0.386893	0.32	0.422	1.01098e-16	0	Rps27rt
2.06838e-14	-0.38787	0.41	0.47	3.48439e-10	0	Atf7ip
6.24393e-38	-0.388604	0.06	0.214	1.05185e-33	0	Arl5c
1.65518e-28	-0.388864	0.024	0.133	2.78831e-24	0	Il18rap
6.70739e-30	-0.389843	0.036	0.157	1.12993e-25	0	Cd4
2.74388e-18	-0.390057	0.475	0.532	4.62234e-14	0	Pnisr
1.73327e-07	-0.390085	0.569	0.542	0.00291987	0	Vasp
1.43913e-27	-0.390483	0.027	0.136	2.42437e-23	0	Ikzf2
9.01439e-16	-0.390982	0.739	0.739	1.51856e-11	0	Pten
7.60149e-32	-0.391045	0.069	0.208	1.28055e-27	0	Trim59
5.19573e-20	-0.391076	0.534	0.591	8.75273e-16	0	Elf1
5.67467e-18	-0.391443	0.629	0.677	9.55955e-14	0	Snu13
6.43598e-19	-0.391803	0.427	0.498	1.0842e-14	0	Fkbp3
2.33446e-19	-0.392276	0.816	0.867	3.93264e-15	0	Nap1l1
6.60773e-47	-0.39334	1	0.999	1.11314e-42	0	Rps8
2.92178e-53	-0.393697	0.038	0.229	4.92203e-49	0	Stk26
1.87513e-29	-0.393799	0.669	0.754	3.15884e-25	0	Hnrnpm
3.30674e-47	-0.393976	0.863	0.612	5.57053e-43	0	Msrb1
5.45391e-17	-0.394371	0.239	0.333	9.18766e-13	0	Tsix
2.87951e-08	-0.394863	0.446	0.457	0.000485082	0	Dnajc7
5.43383e-26	-0.395756	0.144	0.274	9.15384e-22	0	Ptpn22
3.53932e-41	-0.395774	0.819	0.906	5.96234e-37	0	Ndufa6
1.13765e-13	-0.395923	0.318	0.388	1.91648e-09	0	Lmo4
4.39636e-46	-0.396428	1	1	7.4061e-42	0	Rps12
2.61188e-18	-0.396642	0.499	0.548	4.39998e-14	0	Ythdc1
2.11845e-37	-0.397332	0.007	0.133	3.56874e-33	0	H2-Oa
7.11015e-10	-0.397611	0.322	0.366	1.19778e-05	0	Cdkn2d
8.1718e-20	-0.399162	0.416	0.492	1.37662e-15	0	Thoc7
1.056e-15	-0.400587	0.581	0.595	1.77894e-11	0	Ikzf1
1.04334e-22	-0.401815	0.822	0.864	1.75762e-18	0	Macroh2a1
4.42725e-12	-0.402192	0.479	0.505	7.45815e-08	0	Arid4a
7.12979e-18	-0.402329	0.335	0.418	1.20109e-13	0	Lsm5
9.8993e-27	-0.403187	0.49	0.576	1.66764e-22	0	Emg1
1.59254e-20	-0.404002	0.456	0.524	2.6828e-16	0	Psmb9
8.51254e-08	-0.404422	0.291	0.335	0.00143402	0	Slbp
1.91278e-32	-0.40501	0.119	0.268	3.22228e-28	0	Cd82
3.69305e-59	-0.405664	0.998	0.999	6.22131e-55	0	Rps11
4.64371e-06	-0.40593	0.307	0.333	0.0782279	0	Nudt4
4.75552e-32	-0.406004	0.856	0.928	8.01114e-28	0	Cox7a2l
3.87259e-31	-0.407765	0.596	0.689	6.52376e-27	0	Rbm25
1.0479e-13	-0.408357	0.796	0.866	1.76529e-09	0	Ran
5.3851e-26	-0.409082	0.013	0.108	9.07174e-22	0	Lhfp
1.73879e-21	-0.409172	0.322	0.421	2.92917e-17	0	Arid4b
4.8599e-15	-0.409201	0.111	0.198	8.18699e-11	0	Igf1r
1.73127e-46	-0.409885	0.044	0.218	2.9165e-42	0	Arhgef18
1.54417e-27	-0.410113	0.978	0.948	2.60131e-23	0	Arhgdib
6.31092e-06	-0.411157	0.714	0.689	0.106314	0	Selplg
2.54159e-29	-0.411492	0.169	0.319	4.28157e-25	0	Acp5
3.74539e-25	-0.411493	0.508	0.588	6.30949e-21	0	Ppp1r12a
3.86633e-49	-0.413385	0.016	0.183	6.51322e-45	0	Ipcef1
1.92674e-50	-0.413509	0.013	0.182	3.24579e-46	0	Ikzf3
8.99074e-24	-0.415423	0.254	0.369	1.51458e-19	0	Srpk1
4.40921e-21	-0.41613	0.291	0.391	7.42775e-17	0	Tap2
6.11562e-28	-0.419266	0.632	0.742	1.03024e-23	0	Srsf2
1.27625e-50	-0.41975	0.016	0.188	2.14997e-46	0	Itk
3.72654e-72	-0.420546	1	1	6.27772e-68	0	Rpl37
7.42153e-17	-0.421546	0.034	0.11	1.25023e-12	0	Col5a1
7.23018e-52	-0.421776	0.02	0.197	1.218e-47	0	Pik3ip1
2.30715e-19	-0.42225	0.467	0.543	3.88663e-15	0	Foxn3
5.64801e-27	-0.423667	0.312	0.43	9.51463e-23	0	Zcchc7
1.04492e-23	-0.424191	0.166	0.298	1.76028e-19	0	Spn
1.31135e-15	-0.425252	0.032	0.103	2.20911e-11	0	H1f1
1.80334e-49	-0.425484	0.697	0.847	3.03791e-45	0	Tmem258
3.85832e-44	-0.426122	0.02	0.176	6.49972e-40	0	Nsg2
4.86826e-42	-0.426152	0.053	0.218	8.20106e-38	0	Arap2
4.89153e-36	-0.426295	0.949	0.94	8.24027e-32	0	Lgals1
2.1429e-26	-0.426727	0.358	0.467	3.60993e-22	0	Tnrc6c
3.03261e-17	-0.426883	0.543	0.595	5.10874e-13	0	Snrpd1
2.78498e-21	-0.427138	0.141	0.255	4.69157e-17	0	Ssbp2
3.36315e-52	-0.427198	0.051	0.243	5.66556e-48	0	Spata13
4.11932e-31	-0.427457	0.911	0.947	6.93941e-27	0	Hnrnpu
2.70291e-43	-0.428058	0.066	0.239	4.55332e-39	0	Rasgrp1
4.27433e-34	-0.428104	1	1	7.20054e-30	0	Rplp1
2.92981e-43	-0.428107	0.806	0.892	4.93556e-39	0	Eef1d
7.50704e-60	-0.428276	0.998	0.999	1.26464e-55	0	Rps25
3.11885e-37	-0.431331	0.714	0.805	5.25401e-33	0	Snrnp70
1.20395e-32	-0.431615	0.024	0.148	2.02817e-28	0	Slc2a3
1.87777e-07	-0.43162	0.202	0.252	0.00316329	0	Cyp4f18
1.05491e-30	-0.432158	0.199	0.344	1.7771e-26	0	Il16
2.71624e-25	-0.432803	0.35	0.46	4.57577e-21	0	Zfp292
5.24571e-32	-0.432877	0.531	0.641	8.83692e-28	0	Acin1
7.97879e-20	-0.434128	0.023	0.103	1.34411e-15	0	Nfib
2.23378e-11	-0.436925	0.056	0.119	3.76302e-07	0	Rrm2
1.13798e-13	-0.438248	0.092	0.172	1.91703e-09	0	H3c6
9.41267e-30	-0.438401	0.749	0.851	1.58566e-25	0	Erh
2.44619e-13	-0.438638	0.178	0.254	4.12084e-09	0	Desi1
8.13281e-20	-0.438929	0.398	0.48	1.37005e-15	0	Kmt2a
2.60919e-24	-0.440177	0.302	0.411	4.39544e-20	0	Arhgap15
2.77501e-12	-0.440371	0.043	0.105	4.67478e-08	0	Gata6
4.10541e-29	-0.44049	0.863	0.908	6.91598e-25	0	Rsrp1
4.9889e-10	-0.441692	0.456	0.477	8.4043e-06	0	Emb
8.95492e-30	-0.441953	0.022	0.135	1.50855e-25	0	Itm2a
2.13596e-23	-0.443152	0.531	0.608	3.59824e-19	0	Smc1a
5.75766e-25	-0.44327	0.605	0.667	9.69936e-21	0	Mycbp2
1.27504e-37	-0.444729	0.162	0.328	2.14793e-33	0	Mfsd4a
6.66549e-40	-0.445082	0.554	0.698	1.12287e-35	0	Ezr
4.04558e-35	-0.445342	0.005	0.123	6.81519e-31	0	Gm41331
3.21532e-67	-0.44725	1	0.998	5.41653e-63	0	Rack1
1.1063e-19	-0.447601	0.172	0.278	1.86368e-15	0	Runx3
3.61992e-09	-0.447748	0.092	0.152	6.09812e-05	0	H2ac20
2.0116e-36	-0.451513	0.144	0.311	3.38874e-32	0	Scd2
2.26007e-07	-0.452232	0.093	0.145	0.00380731	0	Birc5
1.6236e-44	-0.452684	0.572	0.7	2.73512e-40	0	Srsf11
5.74565e-40	-0.452729	0.677	0.795	9.67912e-36	0	Top1
1.00114e-10	-0.452768	0.053	0.111	1.68653e-06	0	Tpm2
9.71327e-23	-0.452818	0.044	0.144	1.6363e-18	0	Gm9733
1.15634e-18	-0.453247	0.529	0.562	1.94797e-14	0	Nsd3
2.44057e-41	-0.456049	0.78	0.879	4.11138e-37	0	Hspe1
2.55086e-27	-0.457085	0.125	0.254	4.29718e-23	0	Dgka
1.41015e-17	-0.457255	0.029	0.104	2.37554e-13	0	Pcolce
6.44919e-97	-0.458227	1	1	1.08643e-92	0	Fau
9.36462e-43	-0.45824	0.656	0.766	1.57756e-38	0	Supt4a
1.92032e-80	-0.459173	1	0.999	3.23497e-76	0	Rps28
1.43233e-26	-0.459488	0.024	0.126	2.4129e-22	0	Ppic
5.35745e-42	-0.459534	0.039	0.198	9.02517e-38	0	Cd28
8.61359e-83	-0.460089	1	0.999	1.45105e-78	0	Rpl26
3.54346e-57	-0.460572	0.749	0.854	5.96931e-53	0	Ube2i
1.68593e-25	-0.461064	0.188	0.317	2.84013e-21	0	Cbx5
2.64682e-30	-0.461535	0.25	0.388	4.45884e-26	0	Cdkn1b
6.62898e-48	-0.46331	0.886	0.943	1.11672e-43	0	Cd47
8.95718e-50	-0.463853	0.033	0.21	1.50893e-45	0	Cnn3
9.19904e-11	-0.463933	0.528	0.534	1.54967e-06	0	Ier5
0.00039962	-0.464739	0.307	0.239	1	0	Slpi
4.50942e-31	-0.466291	0.3	0.431	7.59657e-27	0	Tbrg1
1.28736e-32	-0.466398	0.024	0.147	2.16868e-28	0	Endou
1.21945e-22	-0.467166	0.085	0.196	2.05428e-18	0	H2-T10
7.34945e-49	-0.469262	0.652	0.779	1.23809e-44	0	Purb
1.74005e-45	-0.473315	0.999	1	2.93129e-41	0	Rps19
7.32549e-67	-0.474468	0.026	0.247	1.23405e-62	0	Acap1
3.43686e-44	-0.474538	0.016	0.169	5.78973e-40	0	Rflnb
1.46434e-17	-0.474737	0.904	0.844	2.46682e-13	0	Gmfg
2.61707e-17	-0.475416	0.032	0.108	4.40871e-13	0	Col6a2
3.93872e-48	-0.47589	0.746	0.85	6.63516e-44	0	Snrpd2
3.21187e-30	-0.476349	0.029	0.146	5.41071e-26	0	H2-Ob
8.88145e-32	-0.476419	0.47	0.582	1.49617e-27	0	Hp1bp3
2.13755e-31	-0.476638	0.01	0.12	3.60092e-27	0	Ctsw
6.53985e-62	-0.477845	0.986	0.995	1.1017e-57	0	Rpl31
1.11034e-59	-0.478627	0.628	0.781	1.87048e-55	0	Eif3m
2.71499e-54	-0.479264	0.024	0.21	4.57367e-50	0	Cd27
5.39046e-25	-0.479501	0.682	0.749	9.08077e-21	0	Ddx6
9.9816e-47	-0.480481	0.032	0.201	1.6815e-42	0	Themis
3.6319e-25	-0.480546	0.014	0.107	6.1183e-21	0	Cd7
4.99107e-19	-0.480565	0.504	0.584	8.40796e-15	0	Slc25a4
8.09125e-51	-0.481098	0.832	0.909	1.36305e-46	0	Tle5
3.71409e-31	-0.483293	0.964	0.975	6.25675e-27	0	Serbp1
8.48686e-51	-0.48381	0.732	0.834	1.4297e-46	0	Hnrnpc
6.28121e-43	-0.484271	0.07	0.24	1.05813e-38	0	Slamf6
1.57609e-95	-0.486386	1	0.999	2.65508e-91	0	Rpl35a
8.18552e-51	-0.486534	0.642	0.768	1.37893e-46	0	Paip2
5.10922e-31	-0.488887	0.202	0.339	8.60699e-27	0	Rhoh
6.27836e-43	-0.492596	0.607	0.714	1.05765e-38	0	Prpf4b
1.89452e-11	-0.492637	0.05	0.11	3.19151e-07	0	Mdk
9.38247e-65	-0.494617	0.998	0.999	1.58057e-60	0	H3f3a
7.78587e-31	-0.494725	0.517	0.595	1.31161e-26	0	Stk4
1.39647e-14	-0.495331	0.134	0.221	2.3525e-10	0	Rgcc
1.28047e-30	-0.495438	0.327	0.454	2.15708e-26	0	Taf1d
8.10981e-11	-0.497551	0.871	0.909	1.36618e-06	0	Anp32b
5.35932e-42	-0.498981	0.675	0.794	9.02831e-38	0	Sfpq
6.34155e-32	-0.500508	0.456	0.562	1.0683e-27	0	Slc38a2
1.65523e-78	-0.500996	0.971	0.989	2.7884e-74	0	Uqcrh
8.07387e-11	-0.501318	0.427	0.271	1.36012e-06	0	Tnfaip2
2.50947e-20	-0.502087	0.178	0.288	4.22745e-16	0	Ldhb
6.72328e-48	-0.502253	0.633	0.762	1.1326e-43	0	Nol7
4.48928e-08	-0.5026	0.383	0.423	0.000756264	0	Tubb4b
0.00657582	-0.503492	0.136	0.156	1	0	Ctla2a
4.77827e-06	-0.503994	0.184	0.231	0.0804947	0	Isg15
1.6484e-96	-0.50439	0.98	0.991	2.77689e-92	0	Btf3
2.77638e-91	-0.504683	0.998	0.998	4.6771e-87	0	Rpl6
2.73919e-57	-0.504819	0.953	0.97	4.61445e-53	0	Hnrnpf
1.45666e-31	-0.507594	0.171	0.318	2.4539e-27	0	Kdm6b
4.795e-33	-0.507727	0.11	0.257	8.07765e-29	0	Ralgps2
8.85722e-35	-0.508167	0.015	0.139	1.49209e-30	0	Bcl11a
8.08181e-31	-0.508581	0.611	0.666	1.36146e-26	0	Arhgap45
4.89097e-13	-0.509551	0.129	0.206	8.23932e-09	0	Rnase6
7.37868e-06	-0.512222	0.144	0.184	0.124301	0	Heg1
2.16454e-39	-0.51302	0.552	0.664	3.64639e-35	0	Tra2b
4.56574e-70	-0.513191	0.02	0.245	7.69144e-66	0	Grap2
2.85643e-27	-0.514165	0.014	0.114	4.81194e-23	0	Steap4
3.45653e-47	-0.515454	0.63	0.764	5.82287e-43	0	Atrx
5.52995e-32	-0.516158	0.84	0.926	9.31575e-28	0	Hsp90aa1
9.4332e-69	-0.516359	0.871	0.945	1.58912e-64	0	Srrm2
8.07066e-28	-0.51729	0.216	0.35	1.35958e-23	0	Gm46110
1.78445e-71	-0.517333	0.996	0.996	3.00608e-67	0	Rps17
4.69222e-17	-0.517565	0.028	0.101	7.90451e-13	0	Meg3
1.03913e-62	-0.519468	0.593	0.788	1.75051e-58	0	AY036118
8.52275e-12	-0.519992	0.078	0.145	1.43574e-07	0	H2bc11
2.48256e-13	-0.520871	0.153	0.232	4.18211e-09	0	Tsc22d1
5.00542e-30	-0.521962	0.069	0.198	8.43212e-26	0	Inpp4b
8.70147e-43	-0.522602	0.839	0.905	1.46585e-38	0	Mbnl1
1.34683e-29	-0.52456	0.37	0.483	2.26887e-25	0	Tut4
2.77607e-43	-0.525177	0.478	0.618	4.67656e-39	0	Bptf
1.02073e-20	-0.526594	0.027	0.112	1.71952e-16	0	Loxl1
1.24438e-28	-0.530191	0.052	0.173	2.09628e-24	0	Cdca7
2.80726e-27	-0.530908	0.167	0.312	4.72911e-23	0	Cd24a
1.29971e-22	-0.531164	0.022	0.111	2.1895e-18	0	Cavin3
4.63035e-57	-0.533346	0.134	0.357	7.80028e-53	0	Sema4d
1.21675e-21	-0.536784	0.026	0.114	2.04973e-17	0	Fbln1
8.97523e-112	-0.536912	0.999	1	1.51197e-107	0	Rpl24
4.32461e-20	-0.537785	0.026	0.109	7.28523e-16	0	Fbn1
6.35556e-68	-0.53831	0.831	0.927	1.07066e-63	0	Psme1
4.50896e-54	-0.538644	0.999	0.998	7.59579e-50	0	Rps2
1.68047e-45	-0.540409	0.033	0.199	2.83091e-41	0	Dusp2
2.98103e-25	-0.542363	0.404	0.49	5.02185e-21	0	Crlf3
4.76231e-65	-0.542759	0.771	0.889	8.02258e-61	0	Dnaja1
6.365e-24	-0.543429	0.04	0.143	1.07225e-19	0	Lockd
4.38829e-54	-0.543646	0.896	0.928	7.39251e-50	0	Myl12b
7.81344e-81	-0.546929	0.6	0.793	1.31625e-76	0	Arpp19
1.6783e-33	-0.547405	0.058	0.197	2.82727e-29	0	BC018473
1.10505e-36	-0.548423	0.469	0.585	1.86157e-32	0	Cnn2
9.75622e-61	-0.548879	0.89	0.949	1.64353e-56	0	Eef1g
3.11976e-12	-0.55019	0.82	0.885	5.25555e-08	0	Tubb5
6.80892e-25	-0.550651	0.011	0.101	1.14703e-20	0	Klrd1
2.06527e-168	-0.550692	1	1	3.47915e-164	0	Rps9
2.94534e-18	-0.552143	0.534	0.585	4.96172e-14	0	Resf1
9.88531e-97	-0.553237	0.994	0.998	1.66528e-92	0	Rpl29
1.05905e-55	-0.555344	0.954	0.978	1.78408e-51	0	Hnrnpa2b1
5.69006e-18	-0.556093	0.349	0.435	9.58548e-14	0	Kcnq1ot1
1.69139e-43	-0.556414	0.626	0.736	2.84932e-39	0	Pnrc1
7.68094e-27	-0.557143	0.012	0.11	1.29393e-22	0	Mzb1
1.51645e-43	-0.557254	0.118	0.299	2.5546e-39	0	Trp53inp1
2.06044e-21	-0.558028	0.231	0.336	3.47102e-17	0	Mtf2
[truncated: 39,586 more rows]
