# Supplementary material for: Myofibroblast Ccn3 is regulated by Yap and Wwtr1 and contributes to adverse cardiac outcomes
Source: Front Cardiovasc Med. 2023 Mar 14;10:1142612. doi: 10.3389/fcvm.2023.1142612 (PMC10043314; doi:10.3389/fcvm.2023.1142612)
Supplement: Supplementary file 2 [file Table5.xlsx]

## Sheet: Yap_vs_RGFP_all_clusters
gene	p_val	avg_log2FC	pct.1	pct.2	p_val_adj	cluster
Ftl1-ps2	4.62e-218	3.11849	0.967	0.013	7.79e-214	0
Ftl1	2.41e-145	-1.47237	1	1	4.05e-141	0
B2m	1.18e-111	0.85221	1	1	1.98e-107	0
Ifi202b	1.06e-107	0.95895	0.578	0	1.79e-103	0
LOC118568312	4.72e-106	1.21707	1	1	7.96e-102	0
Rps3a1	1.12e-85	-0.631507	0.997	0.998	1.89e-81	0
Gng5	2e-83	-0.766099	0.983	0.998	3.37e-79	0
Rps25	3.9e-77	-0.614358	0.995	1	6.56e-73	0
Lgals3bp	4.94e-76	1.04306	0.884	0.532	8.33e-72	0
Rps15a	1.11e-74	-0.670764	0.993	1	1.87e-70	0
Gm15501	3.73e-72	0.873923	0.974	0.971	6.28e-68	0
Rps8	2.04e-70	-0.542324	1	1	3.44e-66	0
Ubb	3.15e-69	-0.750771	0.967	0.997	5.31e-65	0
Sdc3	3.42e-68	1.35302	0.982	0.892	5.76e-64	0
Grn	9.13e-66	0.86534	0.992	0.992	1.54e-61	0
Pltp	4.25e-65	1.30194	0.959	0.78	7.15e-61	0
H2aj	1.47e-63	-0.771152	0.792	0.964	2.48e-59	0
H2-K1	4.38e-63	0.71235	1	1	7.37e-59	0
Prdx2	1.1e-61	-0.782886	0.79	0.945	1.85e-57	0
Aldoa	8.76e-61	-1.02916	0.941	0.994	1.48e-56	0
Serinc3	7.99e-60	0.89054	0.992	0.893	1.35e-55	0
Cfb	1.58e-59	0.888881	0.536	0.108	2.67e-55	0
Ocel1	4.75e-58	-0.607096	0.165	0.604	8e-54	0
Bst2	3.07e-57	0.865279	0.845	0.532	5.18e-53	0
Rpl9	5.61e-57	-0.536261	1	1	9.45e-53	0
Tpt1	4.7e-56	-0.447399	1	1	7.92e-52	0
Spp1	6.02e-56	-1.63272	0.518	0.845	1.01e-51	0
Ly86	1.38e-55	0.997967	0.934	0.738	2.33e-51	0
S100a11	8.81e-55	-1.05597	0.85	0.958	1.48e-50	0
Tapbp	2.15e-54	0.775663	0.896	0.617	3.62e-50	0
Ncf4	3.46e-54	-0.859425	0.889	0.973	5.83e-50	0
Uba52	3.86e-54	-0.505784	1	1	6.51e-50	0
Rpl21	2.56e-53	-0.490484	0.998	1	4.31e-49	0
Rpl26	3.14e-53	-0.513355	1	1	5.29e-49	0
Rpl35a	5.41e-52	-0.448584	1	1	9.12e-48	0
Colgalt1	5.78e-52	0.777227	0.825	0.52	9.73e-48	0
Rpl13	9.84e-52	-0.485345	1	1	1.66e-47	0
Gm34084	1.8e-51	0.555397	0.317	0.002	3.04e-47	0
Rpl29	1.28e-50	-0.497199	0.99	0.998	2.15e-46	0
Rps16	2.11e-50	-0.473917	0.998	1	3.56e-46	0
Rpl11	4.14e-50	-0.47615	0.998	1	6.97e-46	0
Dazap2	1.87e-49	0.606395	0.974	0.91	3.15e-45	0
Id3	3.07e-49	-1.12351	0.17	0.562	5.18e-45	0
Ifi27l2a	5.36e-49	1.11833	0.972	0.819	9.03e-45	0
Gm38733	7.99e-49	-0.794919	0.995	1	1.35e-44	0
Rps10	1.31e-48	-0.444349	1	1	2.21e-44	0
Rps2	1.52e-48	-0.541405	0.998	1	2.56e-44	0
Edf1	2.22e-48	-0.574226	0.752	0.919	3.73e-44	0
Lyz2	4.64e-48	-0.71591	1	1	7.81e-44	0
Naaa	4.81e-48	0.75408	0.655	0.273	8.11e-44	0
Pkm	8.5e-48	-0.780617	0.929	0.99	1.43e-43	0
Eno1	3.24e-47	-0.9214	0.944	0.979	5.46e-43	0
Slc7a8	3.91e-47	-0.782751	0.596	0.829	6.59e-43	0
Rpl32	5.66e-47	-0.513847	1	1	9.53e-43	0
Rps7	6.59e-47	-0.540193	0.993	0.998	1.11e-42	0
Fabp7	1.32e-46	-1.81027	0.312	0.664	2.23e-42	0
Elob	2.07e-46	-0.55546	0.878	0.985	3.48e-42	0
H2-T24	5.87e-46	0.593719	0.457	0.099	9.89e-42	0
Rpl41	6.02e-46	-0.447253	1	1	1.01e-41	0
Timp2	7.78e-46	0.852982	0.972	0.879	1.31e-41	0
Rps3	1.14e-45	-0.463953	0.99	1	1.92e-41	0
Rpl8	1.75e-45	-0.396447	0.998	1	2.95e-41	0
Gm36161	7.79e-45	0.758495	0.782	0.407	1.31e-40	0
Slfn5	9.58e-45	0.931375	0.711	0.36	1.61e-40	0
Rpl34-ps1	1.04e-44	0.475103	0.446	0.094	1.75e-40	0
Pgam1	2.94e-44	-0.846974	0.847	0.94	4.95e-40	0
Dpysl2	3.48e-44	0.65692	0.804	0.522	5.86e-40	0
Tpi1	3.9e-44	-0.704282	0.8	0.942	6.56e-40	0
Chil3	9.5e-43	-0.604679	0.127	0.509	1.6e-38	0
Arpc1b	1.14e-42	-0.39729	0.997	0.998	1.93e-38	0
D8Ertd738e	1.88e-42	-0.530995	0.807	0.947	3.17e-38	0
Cybb	2.79e-42	0.796367	0.98	0.956	4.69e-38	0
Sgpp1	4.81e-42	0.705221	0.685	0.352	8.11e-38	0
Mndal	1.97e-41	0.714582	0.825	0.525	3.31e-37	0
Gm7429	3.09e-41	0.387337	0.297	0.018	5.2e-37	0
Cyba	3.83e-41	-0.479815	1	1	6.46e-37	0
Ptp4a2	7.26e-41	0.538967	0.977	0.926	1.22e-36	0
Gm51963	8.5e-41	0.37395	0.29	0.016	1.43e-36	0
Psap	1.32e-40	0.658381	1	1	2.22e-36	0
Gvin3	1.64e-40	0.793842	0.708	0.38	2.77e-36	0
Rplp0	1.77e-40	-0.473204	1	1	2.98e-36	0
Rpl23	1.97e-40	-0.426209	1	1	3.32e-36	0
Selplg	5.64e-40	0.689392	0.833	0.598	9.51e-36	0
Aprt	8.12e-40	-0.821581	0.787	0.929	1.37e-35	0
Cd36	8.2e-40	1.10038	0.719	0.386	1.38e-35	0
Frmd4b	9.22e-40	0.645014	0.754	0.428	1.55e-35	0
Wnk1	2.2e-39	0.654816	0.974	0.921	3.7e-35	0
Glul	3.85e-39	0.824829	0.939	0.822	6.48e-35	0
Rpl34	3.86e-39	-0.446054	0.993	1	6.5e-35	0
Ptbp3	5.39e-39	0.623393	0.946	0.866	9.08e-35	0
Tmcc1	7.94e-39	0.727484	0.7	0.381	1.34e-34	0
Ubc	8.21e-39	-0.515141	0.955	0.987	1.38e-34	0
Blvrb	1.24e-38	-0.697031	0.736	0.876	2.09e-34	0
Mbnl1	1.39e-38	0.572848	0.932	0.748	2.35e-34	0
Man1a	1.41e-38	0.743564	0.851	0.625	2.38e-34	0
Hebp1	1.42e-38	-0.703632	0.601	0.83	2.39e-34	0
Prdx5	1.84e-38	-0.762884	0.942	0.989	3.09e-34	0
Rpl28	4.08e-38	-0.421991	0.998	1	6.88e-34	0
Epsti1	1.1e-37	0.597925	0.606	0.262	1.85e-33	0
S100a8	1.71e-37	-0.806892	0.343	0.683	2.88e-33	0
Pnp	4.87e-37	0.635668	0.858	0.688	8.21e-33	0
Cmklr1	7.13e-37	0.626747	0.743	0.438	1.2e-32	0
Gapdh	1.32e-36	-0.612224	0.993	1	2.22e-32	0
H3f3a	4.23e-36	-0.402958	0.998	0.998	7.12e-32	0
S100a9	4.54e-36	-0.682372	0.203	0.548	7.64e-32	0
Ahnak	7.23e-36	0.6398	0.993	0.985	1.22e-31	0
Ttn	1.41e-35	-0.490282	0.013	0.257	2.38e-31	0
Gm31734	1.87e-35	-0.428409	0.078	0.372	3.15e-31	0
Rpl15	3.89e-35	-0.418442	0.987	0.997	6.55e-31	0
Adam8	4.7e-35	-0.791408	0.378	0.677	7.91e-31	0
Rps13	5.31e-35	-0.396795	0.995	1	8.94e-31	0
Tmsb4x	7.06e-35	-0.406341	1	1	1.19e-30	0
Rpl27a	2.31e-34	-0.380664	1	1	3.88e-30	0
Lpl	2.8e-34	1.19512	0.46	0.153	4.72e-30	0
Taldo1	4.48e-34	-0.600811	0.855	0.947	7.55e-30	0
Tsc22d3	1.18e-33	0.615199	0.825	0.574	1.99e-29	0
Rpl19	1.77e-33	-0.320374	1	1	2.98e-29	0
Scarb2	2.16e-33	0.541719	0.799	0.557	3.63e-29	0
Oasl2	2.87e-33	0.574508	0.47	0.158	4.84e-29	0
Bola2	3.59e-33	-0.577137	0.634	0.817	6.04e-29	0
Rtp4	3.91e-33	0.599524	0.518	0.194	6.58e-29	0
Trem2	4e-33	-0.557445	0.922	0.985	6.74e-29	0
Lgals9	4.03e-33	0.598618	0.838	0.658	6.79e-29	0
Abca9	4.33e-33	0.637372	0.761	0.475	7.3e-29	0
Irf7	1.95e-32	0.743531	0.573	0.258	3.29e-28	0
Fcgrt	2.26e-32	0.56195	0.88	0.59	3.8e-28	0
Slc3a2	3.13e-32	-0.568576	0.649	0.864	5.27e-28	0
Laptm5	3.46e-32	0.559461	1	1	5.83e-28	0
Rps23	3.72e-32	-0.366073	0.998	1	6.28e-28	0
Aplp2	4.27e-32	0.660103	0.911	0.814	7.19e-28	0
Cox8a	5.08e-32	-0.413562	0.96	0.995	8.55e-28	0
Snrnp70	5.93e-32	0.490053	0.84	0.591	9.99e-28	0
Ndufs5	8.42e-32	-0.448871	0.361	0.674	1.42e-27	0
Ddx3x	9.57e-32	0.547825	0.85	0.672	1.61e-27	0
Samhd1	1.04e-31	0.627903	0.909	0.809	1.76e-27	0
Rps18	1.8e-31	-0.384582	0.998	1	3.04e-27	0
Lars2	1.88e-31	0.566394	0.947	0.822	3.17e-27	0
Rpl18	2.12e-31	-0.372435	1	0.998	3.58e-27	0
Rnf213	2.58e-31	0.581505	0.604	0.304	4.35e-27	0
Bcl2a1b	4.08e-31	-0.79976	0.812	0.926	6.87e-27	0
Rpl14	4.82e-31	-0.344046	0.993	1	8.11e-27	0
Ctsl	6.18e-31	-0.535909	0.95	0.992	1.04e-26	0
Clec4a1	1.14e-30	0.705381	0.781	0.515	1.92e-26	0
Prkcb	1.17e-30	0.616899	0.743	0.47	1.98e-26	0
Tyrobp	1.33e-30	-0.367851	0.997	1	2.24e-26	0
Dck	1.99e-30	0.513316	0.483	0.191	3.36e-26	0
Clec4d	2.15e-30	-0.673014	0.682	0.869	3.61e-26	0
Id1	2.38e-30	-0.820806	0.083	0.349	4.01e-26	0
Cpt1a	3.1e-30	0.484626	0.761	0.515	5.23e-26	0
Ddx6	3.17e-30	0.491511	0.8	0.565	5.35e-26	0
Sem1	3.72e-30	-0.338057	0.997	0.998	6.26e-26	0
Ptprj	3.88e-30	0.550543	0.777	0.538	6.54e-26	0
Rpl17	4.61e-30	-0.380421	1	1	7.77e-26	0
Lgals3	7.2e-30	-0.631326	0.977	0.974	1.21e-25	0
Dhrs3	7.75e-30	0.508471	0.964	0.932	1.3e-25	0
Rpl12	9.63e-30	-0.387305	0.992	0.997	1.62e-25	0
Rab11fip5	1.45e-29	0.597105	0.752	0.522	2.44e-25	0
Txn1	1.52e-29	-0.480056	0.97	0.981	2.56e-25	0
Agtrap	2.73e-29	0.604624	0.693	0.446	4.61e-25	0
Slamf9	2.82e-29	0.814052	0.545	0.263	4.75e-25	0
Zdhhc20	4.02e-29	0.524527	0.665	0.393	6.77e-25	0
Pttg1	4.53e-29	0.260584	0.32	0.061	7.63e-25	0
Atp5d	5.42e-29	-0.414525	0.842	0.948	9.12e-25	0
Mif	9.48e-29	-0.651717	0.789	0.897	1.6e-24	0
Tent5a	1.07e-28	0.749614	0.759	0.575	1.8e-24	0
Clic1	1.08e-28	-0.399934	0.98	0.995	1.81e-24	0
Morf4l1	3.01e-28	-0.415142	0.804	0.926	5.07e-24	0
Pgk1	3.03e-28	-0.571305	0.756	0.897	5.1e-24	0
Ly6e	3.24e-28	0.627296	0.992	0.935	5.46e-24	0
Ap2a2	3.41e-28	0.512609	0.886	0.709	5.74e-24	0
Sp100	4.25e-28	0.56742	0.642	0.378	7.16e-24	0
Rps19	4.4e-28	-0.400122	0.998	1	7.41e-24	0
Ldha	4.7e-28	-0.69104	0.964	0.963	7.91e-24	0
Rpl27a-ps4	9.59e-28	0.564875	0.554	0.296	1.62e-23	0
Gm8995	1.36e-27	0.593776	0.922	0.79	2.3e-23	0
Rps27a	1.54e-27	-0.312673	1	1	2.59e-23	0
Sirpa	1.63e-27	0.504712	0.946	0.785	2.74e-23	0
Rex1bd	2.44e-27	-0.442907	0.604	0.813	4.1e-23	0
Rpl31	2.56e-27	-0.362619	0.979	0.994	4.32e-23	0
Cox7c	2.82e-27	-0.365549	0.967	0.994	4.75e-23	0
Txnip	3.25e-27	0.588835	0.914	0.764	5.47e-23	0
Sh3bgrl	3.29e-27	0.445969	0.974	0.908	5.53e-23	0
Wdr83os	3.33e-27	-0.455648	0.492	0.722	5.61e-23	0
Eif1	4.43e-27	-0.396787	1	1	7.46e-23	0
Ppp1r14b	4.5e-27	-0.535626	0.685	0.834	7.58e-23	0
Cap1	4.52e-27	0.423557	0.954	0.895	7.62e-23	0
Rps6	5.09e-27	-0.426113	0.627	0.826	8.57e-23	0
St3gal4	1.12e-26	0.662417	0.49	0.231	1.89e-22	0
Cyb5a	1.42e-26	-0.492551	0.629	0.851	2.38e-22	0
Park7	1.95e-26	-0.439377	0.658	0.848	3.28e-22	0
Gadd45gip1	2.9e-26	-0.382397	0.165	0.436	4.88e-22	0
Hexb	3.62e-26	0.560923	0.931	0.832	6.09e-22	0
Ifi27	4.48e-26	-0.503673	0.284	0.554	7.54e-22	0
Gm15682	6.75e-26	0.53091	0.599	0.355	1.14e-21	0
Psmb5	8.34e-26	-0.477876	0.647	0.842	1.4e-21	0
Rpl6	9.15e-26	-0.324761	0.995	1	1.54e-21	0
Fgfr1	9.59e-26	0.592842	0.31	0.081	1.62e-21	0
Lamp2	1.09e-25	0.377677	0.988	0.987	1.84e-21	0
Rassf2	1.22e-25	0.45986	0.558	0.281	2.05e-21	0
Actr2	1.85e-25	0.412377	0.98	0.945	3.12e-21	0
Engase	2.45e-25	0.406218	0.335	0.094	4.13e-21	0
Atpif1	3.1e-25	-0.457339	0.865	0.955	5.22e-21	0
Mbnl2	4.72e-25	0.479176	0.868	0.722	7.96e-21	0
Myo9b	5.03e-25	0.426275	0.754	0.506	8.48e-21	0
Hbb-bs	5.24e-25	-0.30934	0.046	0.258	8.83e-21	0
Commd6	5.88e-25	-0.420276	0.378	0.645	9.9e-21	0
Krtcap2	6.21e-25	-0.49353	0.644	0.835	1.05e-20	0
LOC118567533	7.24e-25	0.527139	0.497	0.234	1.22e-20	0
Ppib	8.19e-25	-0.382963	0.903	0.979	1.38e-20	0
Canx	9.43e-25	0.476073	0.957	0.914	1.59e-20	0
Axl	1.31e-24	0.556969	0.351	0.113	2.2e-20	0
Gns	1.34e-24	0.48529	0.875	0.769	2.26e-20	0
Septin9	2.28e-24	0.465085	0.677	0.423	3.84e-20	0
Celf2	2.37e-24	0.474228	0.832	0.669	3.99e-20	0
Ssr3	2.67e-24	0.483172	0.873	0.742	4.49e-20	0
Ifi203	2.84e-24	0.510205	0.701	0.441	4.79e-20	0
Edem1	3.5e-24	0.526703	0.726	0.517	5.9e-20	0
S100a1	5.15e-24	-0.520134	0.662	0.822	8.67e-20	0
Slc7a7	7.15e-24	-0.406227	0.318	0.59	1.21e-19	0
Fli1	7.18e-24	0.523004	0.805	0.609	1.21e-19	0
Txnl4a	7.43e-24	-0.388448	0.279	0.551	1.25e-19	0
Ltb4r1	7.89e-24	-0.677916	0.153	0.402	1.33e-19	0
Clta	1.11e-23	-0.363031	0.988	0.998	1.87e-19	0
Rplp1	1.17e-23	-0.269754	1	1	1.96e-19	0
Gda	1.37e-23	0.533	0.964	0.935	2.31e-19	0
Prcp	1.67e-23	0.476217	0.685	0.454	2.81e-19	0
Tcf7l2	1.76e-23	-0.500609	0.378	0.625	2.97e-19	0
Pum2	2.15e-23	0.438883	0.741	0.523	3.61e-19	0
Ndufa13	2.23e-23	-0.374855	0.805	0.937	3.76e-19	0
Kctd12	2.77e-23	0.552779	0.891	0.777	4.67e-19	0
Rps17	3.28e-23	-0.300145	0.993	0.998	5.53e-19	0
Trim30a	4.65e-23	0.527636	0.724	0.517	7.83e-19	0
Klhl9	5e-23	0.499518	0.645	0.405	8.43e-19	0
Tmem160	6.6e-23	-0.402338	0.695	0.859	1.11e-18	0
Eif4ebp1	7.09e-23	-0.446353	0.701	0.838	1.19e-18	0
Ndufb9	1.18e-22	-0.350927	0.762	0.913	1.99e-18	0
Rpl36al	1.84e-22	-0.33406	0.985	0.997	3.09e-18	0
Fuca1	3.18e-22	-0.386488	0.848	0.935	5.35e-18	0
Id2	3.51e-22	-0.743524	0.416	0.661	5.91e-18	0
Ssr4	4.27e-22	-0.392547	0.828	0.927	7.2e-18	0
Gm12191	4.38e-22	-0.382539	0.239	0.489	7.38e-18	0
Rpl27	4.96e-22	-0.285206	0.995	0.998	8.35e-18	0
Selenof	7.75e-22	-0.349959	0.878	0.956	1.31e-17	0
Cndp2	8.08e-22	0.445383	0.828	0.661	1.36e-17	0
Rpl10	9.46e-22	-0.299843	0.998	1	1.59e-17	0
Htatip2	1.16e-21	-0.347579	0.167	0.409	1.95e-17	0
Lrpap1	1.47e-21	-0.398509	0.609	0.792	2.48e-17	0
Itgal	1.56e-21	-0.48801	0.304	0.575	2.62e-17	0
Stat1	1.69e-21	0.49264	0.54	0.309	2.84e-17	0
Nme2	2.61e-21	-0.363611	0.982	0.994	4.39e-17	0
Mrpl52	3.31e-21	-0.405628	0.743	0.916	5.57e-17	0
Ppdpf	3.61e-21	-0.41268	0.452	0.675	6.08e-17	0
Lamtor2	3.78e-21	-0.363809	0.828	0.932	6.37e-17	0
Camkk2	4e-21	0.485499	0.711	0.506	6.73e-17	0
Arpc3	4.04e-21	-0.319434	0.987	0.998	6.81e-17	0
Tnfrsf1b	5.04e-21	0.439037	0.797	0.606	8.5e-17	0
Dusp3	5.25e-21	0.522584	0.884	0.796	8.84e-17	0
Atp5j2	5.9e-21	-0.33087	0.922	0.969	9.93e-17	0
Etnk1	7.21e-21	0.356781	0.416	0.176	1.22e-16	0
Fam162a	7.93e-21	-0.406007	0.302	0.544	1.34e-16	0
Zfhx3	8.13e-21	0.495092	0.818	0.653	1.37e-16	0
Rell1	8.82e-21	0.332733	0.46	0.21	1.49e-16	0
Irf2bp2	9.16e-21	0.526855	0.876	0.782	1.54e-16	0
Reep3	1.04e-20	0.431015	0.799	0.611	1.75e-16	0
Eef1b2	1.3e-20	-0.344516	0.965	0.995	2.19e-16	0
Rpl24	1.32e-20	-0.282193	0.998	1	2.23e-16	0
Rps4x	1.36e-20	-0.311228	1	1	2.29e-16	0
S100a10	1.41e-20	-0.596193	0.946	0.969	2.38e-16	0
Lifr	1.45e-20	0.506373	0.528	0.281	2.44e-16	0
Pou2f2	1.53e-20	0.496556	0.705	0.457	2.58e-16	0
Uqcc2	1.9e-20	-0.399166	0.658	0.826	3.2e-16	0
Ywhaz	1.98e-20	0.455143	0.952	0.922	3.34e-16	0
Rps6ka3	2.05e-20	0.420499	0.741	0.536	3.45e-16	0
Polr2k	2.42e-20	0.402738	0.591	0.36	4.08e-16	0
Ms4a6c	2.62e-20	0.548821	0.947	0.893	4.41e-16	0
Foxp1	2.82e-20	0.433702	0.748	0.523	4.74e-16	0
Zbp1	3.07e-20	0.418196	0.427	0.192	5.17e-16	0
Arg1	3.08e-20	-1.04366	0.81	0.882	5.19e-16	0
Serf2	3.11e-20	-0.25848	1	1	5.23e-16	0
Lyl1	3.4e-20	0.403685	0.574	0.328	5.73e-16	0
Epb41l1	3.74e-20	0.392627	0.546	0.302	6.3e-16	0
Rnh1	4.28e-20	-0.445958	0.769	0.868	7.21e-16	0
Tmem37	4.58e-20	-0.494031	0.746	0.876	7.71e-16	0
Ubl3	5.02e-20	0.384923	0.833	0.696	8.45e-16	0
Igfbp6	5.08e-20	-0.418888	0.104	0.315	8.56e-16	0
Pfkl	5.33e-20	-0.423143	0.419	0.646	8.99e-16	0
6330407A03Rik	5.97e-20	0.381592	0.467	0.233	1.01e-15	0
Hnrnph1	6.02e-20	0.441115	0.627	0.402	1.01e-15	0
Ptafr	7.12e-20	0.552926	0.655	0.433	1.2e-15	0
Rpl22	8.23e-20	-0.284666	0.992	0.998	1.39e-15	0
Hint1	9.67e-20	-0.333531	0.96	0.99	1.63e-15	0
Ankrd33b	1.09e-19	0.408658	0.327	0.12	1.83e-15	0
Inpp5d	1.45e-19	0.37536	0.865	0.717	2.45e-15	0
Irgm1	1.49e-19	0.35255	0.368	0.15	2.51e-15	0
Sppl2a	1.61e-19	0.399155	0.87	0.761	2.71e-15	0
Rps15	1.7e-19	-0.254238	0.998	1	2.86e-15	0
Ppia	1.95e-19	-0.296299	1	1	3.28e-15	0
Plekho2	2.18e-19	0.445659	0.721	0.532	3.67e-15	0
Atp5j	2.35e-19	-0.337212	0.888	0.974	3.96e-15	0
Unc93b1	3.08e-19	0.333484	0.967	0.919	5.2e-15	0
Adgre4	4.36e-19	0.38031	0.294	0.094	7.35e-15	0
Timm10b	4.95e-19	-0.345679	0.805	0.91	8.34e-15	0
Clec4a2	5.04e-19	-0.45031	0.658	0.83	8.49e-15	0
Ddx17	5.36e-19	0.416728	0.82	0.669	9.03e-15	0
Ost4	5.43e-19	-0.335433	0.835	0.934	9.14e-15	0
Tspo	6e-19	-0.355036	0.99	0.995	1.01e-14	0
Gbp2	6.26e-19	0.339523	0.299	0.1	1.05e-14	0
Rnf169	6.48e-19	0.432861	0.708	0.504	1.09e-14	0
Vcan	6.58e-19	-0.757504	0.173	0.383	1.11e-14	0
Tor1aip1	6.6e-19	0.394395	0.822	0.677	1.11e-14	0
Dtx3l	6.69e-19	0.413834	0.498	0.273	1.13e-14	0
Atp5e	6.8e-19	-0.2818	0.979	0.994	1.15e-14	0
Nrros	6.98e-19	0.444936	0.861	0.745	1.18e-14	0
Ucp2	7.47e-19	0.353715	0.998	0.994	1.26e-14	0
Stat2	8.66e-19	0.402323	0.38	0.165	1.46e-14	0
Ppp1r18	9.29e-19	0.378469	0.856	0.719	1.56e-14	0
H2bc4	9.71e-19	-0.622561	0.401	0.611	1.64e-14	0
Tmem30a	1.15e-18	0.37554	0.752	0.569	1.95e-14	0
Selenop	1.22e-18	0.393303	0.96	0.811	2.06e-14	0
Gab1	1.27e-18	0.347974	0.508	0.271	2.15e-14	0
Pon2	1.43e-18	-0.445184	0.721	0.83	2.42e-14	0
Atp6v0e	1.49e-18	-0.307164	0.962	0.995	2.51e-14	0
Rab5if	1.68e-18	-0.417578	0.848	0.906	2.83e-14	0
Mt1	1.72e-18	-0.568966	0.818	0.905	2.89e-14	0
Wipf1	1.73e-18	0.383093	0.751	0.561	2.91e-14	0
Irf9	1.87e-18	0.357663	0.51	0.279	3.15e-14	0
Rps24	2.01e-18	-0.25569	1	1	3.39e-14	0
Gclm	2.1e-18	-0.460232	0.3	0.512	3.54e-14	0
Taf10	2.12e-18	-0.352067	0.736	0.884	3.56e-14	0
Bax	2.52e-18	-0.376535	0.616	0.821	4.25e-14	0
Prelid1	2.7e-18	-0.364561	0.855	0.924	4.54e-14	0
Oaz1	2.91e-18	-0.303504	0.964	0.981	4.9e-14	0
Rpsa	3.02e-18	-0.287302	1	1	5.08e-14	0
Mrpl51	3.49e-18	-0.355462	0.472	0.683	5.88e-14	0
Sirpb1c	3.6e-18	-0.405415	0.351	0.606	6.07e-14	0
Lims1	3.77e-18	0.39426	0.774	0.583	6.34e-14	0
Ostf1	4.5e-18	-0.316217	0.95	0.96	7.58e-14	0
Espl1	5.13e-18	0.349753	0.366	0.16	8.64e-14	0
Ube2m	5.77e-18	-0.364338	0.51	0.7	9.72e-14	0
Card19	5.81e-18	-0.408902	0.83	0.898	9.79e-14	0
Rpl23a	5.92e-18	-0.261954	1	1	9.98e-14	0
Cpq	6.47e-18	0.286486	0.333	0.128	1.09e-13	0
Itpripl2	6.84e-18	0.443708	0.705	0.525	1.15e-13	0
Rpl10a	7.93e-18	-0.271507	0.997	0.998	1.34e-13	0
Luc7l2	8.38e-18	0.352339	0.837	0.693	1.41e-13	0
Nfkbiz	8.61e-18	0.437501	0.447	0.237	1.45e-13	0
Rpl3	8.9e-18	-0.265473	0.997	0.998	1.5e-13	0
Fcer1g	9.4e-18	-0.259149	1	1	1.58e-13	0
B4galt5	9.63e-18	0.401812	0.601	0.383	1.62e-13	0
Herpud2	1.09e-17	0.396145	0.794	0.656	1.84e-13	0
Hyi	1.18e-17	0.315116	0.38	0.166	1.98e-13	0
Celf1	1.3e-17	0.394353	0.644	0.435	2.19e-13	0
Trim12a	1.39e-17	0.267987	0.261	0.079	2.35e-13	0
Gatad2b	1.61e-17	0.327888	0.521	0.292	2.71e-13	0
Esd	1.72e-17	-0.728082	0.823	0.858	2.89e-13	0
Gm40309	1.76e-17	0.36139	0.528	0.304	2.97e-13	0
Tmem176b	1.91e-17	0.525912	0.683	0.451	3.21e-13	0
Ccdc50	2.04e-17	0.407351	0.691	0.498	3.44e-13	0
Gde1	2.05e-17	-0.349008	0.274	0.491	3.45e-13	0
Saa3	2.06e-17	1.3647	0.576	0.359	3.47e-13	0
Ilrun	2.38e-17	0.341755	0.625	0.41	4e-13	0
Rps20	2.41e-17	-0.266556	1	1	4.05e-13	0
Adam15	2.61e-17	0.492388	0.939	0.906	4.4e-13	0
Micos13	2.75e-17	-0.322958	0.563	0.767	4.63e-13	0
LOC118568085	3.1e-17	-0.363657	0.304	0.527	5.22e-13	0
Trappc4	4.12e-17	-0.339478	0.419	0.63	6.93e-13	0
Zeb2	4.52e-17	0.37257	0.988	0.95	7.62e-13	0
Glg1	4.65e-17	0.36966	0.881	0.805	7.83e-13	0
Tap1	5.07e-17	0.341478	0.483	0.263	8.55e-13	0
Taok1	5.42e-17	0.37673	0.733	0.538	9.14e-13	0
Mrps18c	5.71e-17	-0.322603	0.404	0.628	9.62e-13	0
Rnf114	5.85e-17	0.343911	0.47	0.252	9.85e-13	0
Adar	6.76e-17	0.298044	0.429	0.212	1.14e-12	0
Psme2b	7.03e-17	0.280236	0.361	0.157	1.18e-12	0
Zfp207	7.05e-17	0.369013	0.706	0.533	1.19e-12	0
Apobec3	8.89e-17	0.33941	0.391	0.183	1.5e-12	0
Cltc	9.19e-17	0.36732	0.979	0.948	1.55e-12	0
Fam126a	9.93e-17	0.36459	0.564	0.342	1.67e-12	0
Atp5g1	1.02e-16	-0.369068	0.774	0.892	1.72e-12	0
Eef2	1.06e-16	0.26751	1	0.992	1.79e-12	0
Mfsd5	1.08e-16	0.367234	0.663	0.446	1.82e-12	0
Vsir	1.14e-16	0.382112	0.931	0.879	1.91e-12	0
G3bp2	1.22e-16	0.401644	0.792	0.653	2.06e-12	0
Mfsd14b	1.23e-16	0.348918	0.563	0.355	2.07e-12	0
Mrps14	1.3e-16	-0.320008	0.526	0.738	2.19e-12	0
Gapvd1	1.43e-16	0.328739	0.715	0.504	2.41e-12	0
Anxa3	1.67e-16	-0.393626	0.865	0.922	2.81e-12	0
Pkib	1.75e-16	-0.359101	0.315	0.525	2.95e-12	0
Ppp1r9b	1.83e-16	0.328724	0.619	0.401	3.09e-12	0
Mrps24	1.87e-16	-0.317674	0.564	0.763	3.16e-12	0
Pilra	1.88e-16	-0.470117	0.724	0.822	3.17e-12	0
Il6ra	1.97e-16	0.34848	0.658	0.444	3.32e-12	0
Hsbp1	2.08e-16	-0.30362	0.729	0.855	3.5e-12	0
Tab2	2.08e-16	0.325578	0.762	0.557	3.51e-12	0
Filip1l	2.25e-16	-0.407984	0.294	0.514	3.79e-12	0
Lyve1	2.27e-16	1.29196	0.32	0.129	3.82e-12	0
Pdcd6ip	2.34e-16	0.399987	0.85	0.738	3.95e-12	0
Tnpo1	2.38e-16	0.359128	0.602	0.397	4.01e-12	0
Eif5a	2.45e-16	-0.359464	0.952	0.955	4.12e-12	0
Fus	2.73e-16	0.392869	0.64	0.446	4.61e-12	0
Trim30d	3.39e-16	0.313152	0.37	0.17	5.71e-12	0
Capg	3.47e-16	-0.450348	0.939	0.945	5.84e-12	0
Ctsb	3.53e-16	0.365795	1	1	5.95e-12	0
Smdt1	3.76e-16	-0.317725	0.87	0.939	6.34e-12	0
Pias1	4.14e-16	0.33186	0.591	0.368	6.98e-12	0
Srsf2	4.15e-16	0.415951	0.713	0.553	7e-12	0
Pgd	4.45e-16	-0.330036	0.861	0.931	7.5e-12	0
Slc6a6	4.49e-16	0.356966	0.947	0.929	7.56e-12	0
Phf11b	5.15e-16	0.349936	0.54	0.323	8.68e-12	0
Cln6	5.22e-16	0.335813	0.482	0.271	8.8e-12	0
Dock2	5.41e-16	0.368183	0.878	0.746	9.12e-12	0
Rp2	5.52e-16	0.319412	0.597	0.38	9.3e-12	0
Gpx4	5.75e-16	-0.29302	0.954	0.976	9.69e-12	0
Slc15a4	7.12e-16	0.37379	0.556	0.351	1.2e-11	0
Scpep1	7.18e-16	0.357864	0.723	0.532	1.21e-11	0
Dgkd	7.34e-16	0.346831	0.571	0.368	1.24e-11	0
Itga4	7.97e-16	0.431058	0.759	0.622	1.34e-11	0
Smad7	9.77e-16	-0.393876	0.191	0.386	1.65e-11	0
Rnaseh2c	9.98e-16	-0.331093	0.411	0.625	1.68e-11	0
Alox5	1.04e-15	0.367368	0.48	0.275	1.76e-11	0
Sumo2	1.1e-15	-0.297532	0.205	0.409	1.85e-11	0
Wdr26	1.17e-15	0.365014	0.929	0.85	1.97e-11	0
Mertk	1.28e-15	0.413059	0.762	0.609	2.16e-11	0
Sap18	1.41e-15	-0.285752	0.553	0.745	2.37e-11	0
Mcee	1.46e-15	-0.30582	0.297	0.509	2.46e-11	0
Pld4	1.51e-15	0.399616	0.871	0.801	2.54e-11	0
Pabpc1	1.52e-15	0.42512	0.99	0.984	2.56e-11	0
Gabarapl2	1.56e-15	-0.302396	0.462	0.662	2.63e-11	0
Ppp1r15b	1.65e-15	0.370729	0.553	0.352	2.78e-11	0
Scarf1	1.75e-15	0.25543	0.276	0.1	2.95e-11	0
Sgms1	1.8e-15	0.410005	0.536	0.33	3.03e-11	0
Pml	1.8e-15	0.28232	0.347	0.153	3.04e-11	0
Plxnb2	1.94e-15	0.291254	0.931	0.84	3.27e-11	0
Cbl	2.2e-15	0.348104	0.797	0.654	3.7e-11	0
Cox5b	2.55e-15	-0.299126	0.901	0.947	4.29e-11	0
Prtn3	2.6e-15	0.44164	0.261	0.094	4.38e-11	0
Cbfa2t3	2.62e-15	0.48773	0.474	0.276	4.42e-11	0
Pros1	2.74e-15	0.434254	0.64	0.465	4.62e-11	0
Slc35f6	2.9e-15	-0.291958	0.386	0.606	4.88e-11	0
Marcksl1	3.42e-15	0.449298	0.46	0.25	5.76e-11	0
Klf6	4e-15	0.436942	0.883	0.767	6.73e-11	0
Slfn1	4.1e-15	0.353985	0.389	0.191	6.91e-11	0
Arf2	4.22e-15	0.3475	0.609	0.404	7.12e-11	0
Uhmk1	4.34e-15	0.304662	0.505	0.3	7.31e-11	0
Pdpn	4.57e-15	-0.296953	0.096	0.271	7.7e-11	0
Atp5h	5.23e-15	-0.258255	0.949	0.985	8.81e-11	0
F630028O10Rik	5.56e-15	-0.5698	0.442	0.596	9.36e-11	0
Elovl5	6.56e-15	0.320629	0.422	0.223	1.11e-10	0
Rc3h1	7.26e-15	0.295335	0.517	0.302	1.22e-10	0
Slc28a2	8.18e-15	0.298579	0.611	0.402	1.38e-10	0
Rhoq	1.09e-14	0.369351	0.573	0.373	1.84e-10	0
Gprc5b	1.15e-14	0.359206	0.269	0.105	1.93e-10	0
Vmp1	1.18e-14	-0.352587	0.767	0.882	1.99e-10	0
Nptn	1.37e-14	0.287201	0.929	0.85	2.3e-10	0
St3gal5	1.44e-14	-0.478993	0.578	0.709	2.42e-10	0
Ptprc	1.49e-14	0.280585	0.965	0.893	2.52e-10	0
Lacc1	1.58e-14	0.316376	0.355	0.173	2.67e-10	0
Tomm5	1.63e-14	-0.296761	0.528	0.709	2.75e-10	0
Klf9	1.8e-14	0.496691	0.632	0.485	3.03e-10	0
Inpp4a	1.84e-14	0.304615	0.406	0.213	3.1e-10	0
Ikzf1	1.87e-14	0.31838	0.675	0.489	3.14e-10	0
Pea15a	1.87e-14	0.338364	0.644	0.449	3.15e-10	0
Brd4	2.22e-14	0.304845	0.752	0.569	3.74e-10	0
Marcks	2.27e-14	0.51372	0.809	0.633	3.82e-10	0
Nedd8	2.39e-14	-0.272432	0.914	0.953	4.02e-10	0
Norad	2.51e-14	0.326274	0.711	0.522	4.23e-10	0
S100a6	2.83e-14	-0.623618	0.97	0.977	4.77e-10	0
Colec12	2.93e-14	-0.380388	0.196	0.388	4.94e-10	0
Bach1	3.22e-14	0.3546	0.815	0.688	5.42e-10	0
Rassf5	3.77e-14	0.321799	0.512	0.31	6.35e-10	0
Ifi47	4.09e-14	0.317765	0.317	0.142	6.89e-10	0
Tep1	4.38e-14	0.341196	0.64	0.46	7.39e-10	0
Uqcrb	4.98e-14	-0.285923	0.899	0.95	8.39e-10	0
Spred1	5.1e-14	0.381001	0.612	0.441	8.58e-10	0
Pde2a	5.31e-14	0.483527	0.586	0.431	8.95e-10	0
Snrpg	5.34e-14	-0.288307	0.828	0.905	8.99e-10	0
Ms4a4c	5.37e-14	0.482777	0.327	0.152	9.05e-10	0
Mien1	5.37e-14	-0.289859	0.493	0.679	9.05e-10	0
Cmtm6	5.41e-14	0.32917	0.688	0.519	9.11e-10	0
Tmcc3	5.54e-14	0.36709	0.48	0.289	9.33e-10	0
Ssh2	5.69e-14	0.394661	0.809	0.708	9.59e-10	0
Zbtb20	6.09e-14	0.432572	0.625	0.446	1.03e-09	0
Rbms1	6.5e-14	0.359914	0.916	0.859	1.1e-09	0
LOC118567330	6.71e-14	0.456506	0.609	0.426	1.13e-09	0
Ndufa8	6.72e-14	-0.309803	0.675	0.801	1.13e-09	0
Ctsc	6.72e-14	-0.278837	0.995	0.997	1.13e-09	0
Apaf1	6.81e-14	0.29427	0.429	0.237	1.15e-09	0
Arhgap30	6.85e-14	0.334968	0.847	0.74	1.15e-09	0
Synj1	7.15e-14	0.317569	0.708	0.519	1.2e-09	0
Lasp1	7.21e-14	0.372476	0.647	0.489	1.21e-09	0
N4bp1	7.96e-14	0.344551	0.657	0.478	1.34e-09	0
Slc2a1	8.24e-14	-0.315607	0.17	0.352	1.39e-09	0
Xaf1	8.8e-14	0.255381	0.389	0.195	1.48e-09	0
Rnf141	8.87e-14	0.334679	0.715	0.564	1.49e-09	0
Gm5150	8.88e-14	-0.341427	0.252	0.447	1.5e-09	0
Ppp3r1	8.96e-14	0.291488	0.551	0.347	1.51e-09	0
Cenpx	8.98e-14	-0.311105	0.541	0.733	1.51e-09	0
Dse	9.15e-14	0.309071	0.662	0.473	1.54e-09	0
Maf	9.89e-14	0.44553	0.919	0.811	1.67e-09	0
Hnrnpul1	1.02e-13	0.304364	0.624	0.433	1.72e-09	0
Ccdc12	1.02e-13	-0.292927	0.718	0.858	1.72e-09	0
Tgfbr2	1.11e-13	0.305982	0.708	0.507	1.87e-09	0
Eef1d	1.15e-13	-0.285541	0.757	0.853	1.93e-09	0
Map3k11	1.21e-13	0.301101	0.569	0.372	2.04e-09	0
Lamtor5	1.24e-13	-0.279989	0.653	0.803	2.08e-09	0
Rbx1	1.33e-13	-0.280469	0.835	0.935	2.24e-09	0
Dynll1	1.35e-13	-0.278397	0.893	0.955	2.28e-09	0
Fos	1.36e-13	-0.581124	0.601	0.754	2.29e-09	0
Ptpa	1.45e-13	0.309481	0.616	0.431	2.44e-09	0
Zc3h11a	1.48e-13	0.302252	0.657	0.464	2.5e-09	0
Vcpip1	1.5e-13	0.309013	0.492	0.296	2.52e-09	0
Scand1	1.57e-13	-0.308428	0.767	0.869	2.65e-09	0
Pitpnc1	1.6e-13	0.390657	0.653	0.472	2.69e-09	0
Rab32	1.62e-13	-0.365458	0.7	0.806	2.73e-09	0
Cd5l	1.75e-13	1.18979	0.277	0.118	2.95e-09	0
Dennd4c	1.78e-13	0.308622	0.583	0.386	3e-09	0
Gmfb	1.83e-13	0.311014	0.551	0.354	3.09e-09	0
Rab31	1.85e-13	0.334687	0.771	0.628	3.11e-09	0
Dmpk	1.87e-13	-0.30818	0.145	0.325	3.14e-09	0
Cd53	2.17e-13	0.300161	0.988	0.981	3.66e-09	0
Itgb5	2.18e-13	-0.390089	0.762	0.88	3.68e-09	0
Nabp1	2.32e-13	0.369338	0.394	0.218	3.91e-09	0
Pmp22	2.32e-13	0.445939	0.645	0.462	3.91e-09	0
Cers6	2.34e-13	0.308045	0.592	0.407	3.93e-09	0
Rpn2	2.54e-13	0.370926	0.842	0.777	4.28e-09	0
Ndufa12	2.62e-13	-0.331228	0.541	0.721	4.42e-09	0
Rgl2	2.65e-13	0.257956	0.447	0.252	4.47e-09	0
Chmp2a	2.73e-13	-0.267228	0.845	0.914	4.6e-09	0
Eif6	2.9e-13	-0.303751	0.573	0.712	4.88e-09	0
LOC118567342	3.13e-13	0.309115	0.408	0.221	5.28e-09	0
Uqcrq	3.31e-13	-0.261702	0.909	0.968	5.58e-09	0
Sri	3.43e-13	-0.292739	0.744	0.871	5.78e-09	0
Nfam1	3.47e-13	0.288176	0.744	0.596	5.85e-09	0
Dctn3	3.49e-13	-0.265016	0.644	0.798	5.87e-09	0
Wdr37	3.72e-13	0.270885	0.37	0.191	6.26e-09	0
Cox7b	4.09e-13	-0.337951	0.782	0.89	6.88e-09	0
Nono	4.12e-13	0.292055	0.691	0.52	6.95e-09	0
Ctdsp2	4.16e-13	0.323943	0.571	0.383	7e-09	0
Rwdd1	4.25e-13	-0.271787	0.487	0.677	7.17e-09	0
Adcy7	4.27e-13	0.287745	0.502	0.309	7.19e-09	0
Aph1a	4.39e-13	0.31406	0.667	0.507	7.4e-09	0
Ccl9	4.52e-13	0.482138	0.965	0.937	7.61e-09	0
Mmp14	4.77e-13	0.415169	0.358	0.181	8.04e-09	0
Cd300c2	4.86e-13	-0.357298	0.738	0.869	8.18e-09	0
Erh	5.43e-13	-0.301324	0.667	0.829	9.15e-09	0
S100a13	5.45e-13	-0.316765	0.884	0.932	9.18e-09	0
Usp7	5.5e-13	0.30688	0.556	0.372	9.26e-09	0
Sh3bp1	5.65e-13	0.292542	0.525	0.333	9.51e-09	0
Fam120a	5.85e-13	0.361465	0.756	0.641	9.85e-09	0
Alcam	5.89e-13	0.377747	0.607	0.446	9.92e-09	0
Pxn	6.11e-13	0.278859	0.635	0.446	1.03e-08	0
Pfdn6	6.14e-13	-0.289107	0.411	0.595	1.03e-08	0
Dpm3	6.69e-13	-0.278509	0.591	0.754	1.13e-08	0
Dhrs7	6.92e-13	-0.421931	0.637	0.745	1.17e-08	0
Pik3cd	6.96e-13	0.307462	0.525	0.338	1.17e-08	0
0610012G03Rik	6.97e-13	-0.294655	0.563	0.733	1.17e-08	0
Slc16a3	7.11e-13	-0.446733	0.53	0.672	1.2e-08	0
Klhl24	8.01e-13	0.390537	0.571	0.396	1.35e-08	0
Vdac2	8.7e-13	-0.252301	0.861	0.942	1.47e-08	0
Nfkb1	9e-13	0.287363	0.581	0.393	1.52e-08	0
Znfx1	9.52e-13	0.302064	0.523	0.341	1.6e-08	0
Gas5	1.02e-12	-0.376813	0.512	0.667	1.71e-08	0
Ppp2r5c	1.03e-12	0.310868	0.776	0.646	1.73e-08	0
Arhgef3	1.07e-12	0.302335	0.432	0.254	1.8e-08	0
Nek7	1.2e-12	0.276634	0.607	0.42	2.02e-08	0
Gls	1.25e-12	0.320396	0.607	0.428	2.11e-08	0
Arap1	1.3e-12	0.336566	0.682	0.536	2.19e-08	0
Tmem106a	1.39e-12	0.326256	0.85	0.738	2.35e-08	0
Ang	1.42e-12	0.258891	0.282	0.123	2.39e-08	0
Man2a1	1.43e-12	0.445659	0.804	0.709	2.4e-08	0
Agap1	1.52e-12	0.267782	0.314	0.147	2.56e-08	0
Comtd1	1.53e-12	-0.264204	0.234	0.417	2.58e-08	0
Ndufb8	1.55e-12	-0.283181	0.825	0.903	2.6e-08	0
Rcsd1	1.58e-12	0.253269	0.449	0.257	2.66e-08	0
Fbxo33	1.68e-12	0.289214	0.381	0.207	2.82e-08	0
Dhx9	1.94e-12	0.285647	0.482	0.292	3.26e-08	0
Sptbn1	1.96e-12	0.452238	0.708	0.609	3.3e-08	0
Parp9	2.01e-12	0.287437	0.401	0.223	3.38e-08	0
Qk	2.04e-12	0.275485	0.926	0.821	3.43e-08	0
Ptpmt1	2.07e-12	-0.298774	0.507	0.654	3.48e-08	0
Wls	2.11e-12	0.302227	0.612	0.426	3.55e-08	0
Ugcg	2.11e-12	0.261368	0.343	0.173	3.56e-08	0
Folr2	2.13e-12	0.467068	0.863	0.75	3.58e-08	0
Sod1	2.15e-12	0.326616	0.728	0.604	3.63e-08	0
Commd3	2.28e-12	-0.290364	0.396	0.58	3.84e-08	0
Rin2	2.4e-12	0.363505	0.657	0.511	4.05e-08	0
Sla	2.44e-12	0.322303	0.583	0.41	4.11e-08	0
Gadd45g	2.55e-12	-0.344345	0.152	0.313	4.3e-08	0
Isg15	2.67e-12	0.313111	0.261	0.108	4.5e-08	0
Cpd	3.03e-12	0.386161	0.668	0.517	5.11e-08	0
Prrc2a	3.13e-12	0.267151	0.597	0.409	5.28e-08	0
Marveld1	3.18e-12	0.354021	0.388	0.218	5.35e-08	0
1810058I24Rik	3.19e-12	-0.312974	0.576	0.717	5.37e-08	0
Lypla2	3.32e-12	0.283152	0.536	0.351	5.6e-08	0
Flna	3.37e-12	0.346812	0.934	0.887	5.67e-08	0
Timm8b	3.45e-12	-0.264019	0.408	0.591	5.82e-08	0
Khsrp	3.68e-12	0.267716	0.434	0.255	6.19e-08	0
Ids	3.74e-12	0.304669	0.515	0.333	6.3e-08	0
Myl12b	3.94e-12	-0.285286	0.865	0.927	6.64e-08	0
Il2rg	3.95e-12	0.301924	0.508	0.331	6.66e-08	0
Il4ra	4.09e-12	0.287803	0.752	0.599	6.89e-08	0
Rabac1	4.24e-12	-0.282102	0.776	0.893	7.15e-08	0
Zc3hav1	4.93e-12	0.286886	0.531	0.347	8.3e-08	0
Tma7	5.68e-12	-0.253031	0.88	0.94	9.57e-08	0
Anxa1	5.71e-12	-0.435787	0.693	0.805	9.62e-08	0
Mapkapk2	6.41e-12	0.33426	0.822	0.7	1.08e-07	0
Emb	6.48e-12	-0.356226	0.365	0.546	1.09e-07	0
Mrpl33	7.13e-12	-0.312471	0.901	0.942	1.2e-07	0
Ankrd37	7.91e-12	-0.349815	0.18	0.346	1.33e-07	0
Mfsd1	8.11e-12	0.312445	0.805	0.706	1.37e-07	0
Mpc2	8.11e-12	-0.265627	0.587	0.763	1.37e-07	0
Rassf3	8.4e-12	0.391115	0.597	0.444	1.42e-07	0
Tmem176a	8.5e-12	0.370252	0.563	0.355	1.43e-07	0
Nrp1	8.83e-12	0.396677	0.868	0.777	1.49e-07	0
Mrc1	8.93e-12	0.453016	0.815	0.672	1.5e-07	0
Snrpd2	9.03e-12	-0.250288	0.662	0.829	1.52e-07	0
Cbfb	9.16e-12	0.289014	0.53	0.351	1.54e-07	0
Ankle2	9.47e-12	0.261035	0.45	0.27	1.59e-07	0
Psenen	9.61e-12	-0.263903	0.751	0.884	1.62e-07	0
Nadk	1.05e-11	0.312552	0.64	0.486	1.77e-07	0
Zfp91	1.07e-11	0.278632	0.556	0.367	1.81e-07	0
Hspb1	1.08e-11	-0.711009	0.099	0.25	1.82e-07	0
Sgpl1	1.08e-11	0.306397	0.795	0.695	1.82e-07	0
Mrps28	1.11e-11	-0.25666	0.233	0.407	1.88e-07	0
Zfp871	1.14e-11	0.263746	0.503	0.326	1.92e-07	0
Tbc1d13	1.15e-11	0.264905	0.424	0.25	1.94e-07	0
Tbl1xr1	1.22e-11	0.269949	0.488	0.305	2.06e-07	0
Csnk1a1	1.23e-11	0.306559	0.84	0.753	2.08e-07	0
Cyth1	1.28e-11	0.283106	0.543	0.357	2.16e-07	0
Rps27l	1.35e-11	-0.258885	0.926	0.968	2.28e-07	0
Tmem184b	1.37e-11	0.281218	0.429	0.262	2.31e-07	0
Rps6-ps4	1.42e-11	-0.255228	0.314	0.494	2.38e-07	0
Pld3	1.42e-11	0.321369	0.652	0.481	2.4e-07	0
Arhgef2	1.45e-11	0.250275	0.624	0.436	2.44e-07	0
Ankfy1	1.49e-11	0.269569	0.551	0.378	2.5e-07	0
Nav1	1.57e-11	0.271438	0.718	0.543	2.64e-07	0
Rnf145	1.67e-11	0.275066	0.351	0.191	2.81e-07	0
Higd1a	1.73e-11	-0.306585	0.53	0.67	2.91e-07	0
Asph	1.82e-11	0.279198	0.432	0.26	3.06e-07	0
Ssu72	1.86e-11	-0.296367	0.695	0.795	3.14e-07	0
Timm23	1.87e-11	-0.279906	0.49	0.648	3.15e-07	0
Psma3	1.95e-11	-0.270408	0.724	0.834	3.29e-07	0
Arl4c	2.08e-11	0.334854	0.711	0.565	3.5e-07	0
Kmt2e	2.18e-11	0.293262	0.731	0.586	3.67e-07	0
Pqlc3	2.23e-11	0.348343	0.518	0.347	3.75e-07	0
Trim12c	2.26e-11	0.27438	0.371	0.207	3.81e-07	0
Stard8	2.29e-11	0.367919	0.517	0.347	3.86e-07	0
Tacc1	2.37e-11	0.291554	0.713	0.578	3.99e-07	0
Mapk14	2.47e-11	0.285051	0.66	0.496	4.16e-07	0
Eif2ak2	2.68e-11	0.2928	0.459	0.289	4.52e-07	0
Themis2	2.79e-11	0.275579	0.51	0.328	4.69e-07	0
Gnaq	2.8e-11	0.318448	0.741	0.633	4.72e-07	0
Ddx39b	2.84e-11	0.292637	0.563	0.388	4.79e-07	0
Mib1	2.85e-11	0.284939	0.553	0.381	4.81e-07	0
Ranbp1	2.87e-11	-0.284155	0.526	0.695	4.84e-07	0
Prkcd	3.02e-11	0.359537	0.751	0.666	5.09e-07	0
Tardbp	3.03e-11	0.271854	0.619	0.439	5.11e-07	0
Rbis	3.08e-11	-0.277442	0.437	0.599	5.19e-07	0
Scamp2	3.12e-11	0.273747	0.807	0.682	5.25e-07	0
Cept1	3.37e-11	0.287056	0.662	0.498	5.68e-07	0
Camk2d	3.39e-11	0.311642	0.568	0.404	5.72e-07	0
Notch2	3.76e-11	0.323802	0.644	0.502	6.34e-07	0
Zfp36l2	3.77e-11	0.304785	0.932	0.859	6.34e-07	0
Mrpl54	3.79e-11	-0.273247	0.54	0.688	6.38e-07	0
Cd40	3.8e-11	0.253269	0.439	0.268	6.41e-07	0
Pdcd5	4.09e-11	-0.266017	0.616	0.754	6.89e-07	0
Mcmbp	4.31e-11	0.259632	0.55	0.373	7.26e-07	0
Snx30	4.4e-11	0.250517	0.457	0.278	7.41e-07	0
Msr1	4.53e-11	-0.383237	0.952	0.952	7.63e-07	0
Cyrib	4.64e-11	0.285499	0.954	0.94	7.82e-07	0
Glud1	4.67e-11	0.261631	0.962	0.908	7.86e-07	0
Msrb1	4.81e-11	-0.33554	0.814	0.911	8.11e-07	0
Nhsl2	4.96e-11	0.294259	0.399	0.236	8.35e-07	0
Trim25	4.98e-11	0.307104	0.571	0.401	8.39e-07	0
Limd1	5.06e-11	0.275143	0.55	0.383	8.53e-07	0
Malat1	5.09e-11	-0.428413	0.995	0.997	8.57e-07	0
F11r	5.1e-11	-0.36401	0.211	0.378	8.59e-07	0
Gatm	5.62e-11	0.483794	0.414	0.257	9.47e-07	0
Add3	5.95e-11	0.435709	0.756	0.658	1e-06	0
Ndufv3	6.49e-11	-0.270925	0.772	0.859	1.09e-06	0
Ccnl1	6.65e-11	0.283388	0.698	0.551	1.12e-06	0
LOC115487771	6.67e-11	0.276917	0.452	0.284	1.12e-06	0
Wsb1	6.82e-11	0.29768	0.523	0.362	1.15e-06	0
Glb1	7.24e-11	0.287885	0.469	0.309	1.22e-06	0
Psmc1	7.37e-11	0.289709	0.553	0.397	1.24e-06	0
Slc9a3r2	7.65e-11	0.358703	0.37	0.208	1.29e-06	0
Fam168b	7.78e-11	0.252601	0.614	0.446	1.31e-06	0
Rnf7	7.91e-11	-0.251942	0.634	0.761	1.33e-06	0
Larp4b	8.17e-11	0.299071	0.792	0.687	1.38e-06	0
Ndufab1	8.75e-11	-0.265585	0.483	0.638	1.47e-06	0
Ets2	9.7e-11	0.293338	0.332	0.176	1.63e-06	0
Ncoa1	9.71e-11	0.293921	0.538	0.378	1.64e-06	0
Tcf4	1.03e-10	0.307355	0.835	0.779	1.73e-06	0
Srgn	1.05e-10	-0.770508	0.975	0.981	1.76e-06	0
Mindy1	1.05e-10	0.347627	0.442	0.292	1.77e-06	0
Evi5	1.06e-10	0.34371	0.604	0.472	1.79e-06	0
Gnpda1	1.11e-10	0.265332	0.517	0.344	1.87e-06	0
Tob2	1.13e-10	0.285241	0.533	0.359	1.9e-06	0
Arid1a	1.14e-10	0.278849	0.617	0.467	1.92e-06	0
Zmiz1	1.17e-10	0.31504	0.762	0.674	1.96e-06	0
Vps35l	1.18e-10	0.256347	0.434	0.271	1.99e-06	0
Lpar6	1.28e-10	-0.284215	0.229	0.389	2.15e-06	0
Cd300ld	1.33e-10	0.342972	0.86	0.796	2.25e-06	0
Ehd4	1.34e-10	0.318823	0.868	0.774	2.25e-06	0
Bclaf1	1.35e-10	0.273773	0.644	0.478	2.28e-06	0
Dennd1b	1.39e-10	0.263402	0.368	0.208	2.34e-06	0
Man2a2	1.43e-10	0.26527	0.383	0.22	2.41e-06	0
Rgl1	1.44e-10	0.280253	0.338	0.183	2.42e-06	0
Spi1	1.45e-10	-0.251023	0.967	0.989	2.45e-06	0
Rnf38	1.47e-10	0.258262	0.404	0.242	2.47e-06	0
Ptpro	1.5e-10	0.276342	0.576	0.402	2.53e-06	0
Pcbp1	1.55e-10	0.284837	0.899	0.869	2.61e-06	0
Rnf150	1.57e-10	-0.269872	0.205	0.362	2.65e-06	0
Calml4	1.58e-10	0.289732	0.436	0.271	2.67e-06	0
Hook3	1.61e-10	0.271528	0.688	0.536	2.71e-06	0
Psmd8	1.67e-10	-0.265626	0.736	0.84	2.81e-06	0
Cfp	1.83e-10	0.318732	0.962	0.922	3.07e-06	0
Jun	1.87e-10	-0.439002	0.691	0.803	3.14e-06	0
Fabp5	1.89e-10	-0.676583	0.408	0.565	3.18e-06	0
Stat3	1.99e-10	0.278086	0.706	0.578	3.35e-06	0
Lmna	2.1e-10	-0.400382	0.705	0.796	3.53e-06	0
Herc4	2.13e-10	0.252077	0.517	0.352	3.59e-06	0
Trip12	2.17e-10	0.278885	0.718	0.572	3.65e-06	0
Mapre2	2.2e-10	0.278231	0.584	0.435	3.7e-06	0
Itgam	2.4e-10	0.508915	0.969	0.948	4.04e-06	0
5031439G07Rik	2.47e-10	0.251254	0.809	0.669	4.17e-06	0
Galnt1	2.55e-10	0.269967	0.772	0.63	4.29e-06	0
AA467197	2.7e-10	-0.593995	0.208	0.368	4.55e-06	0
Cnot1	2.73e-10	0.262568	0.508	0.347	4.59e-06	0
Slfn2	3.17e-10	0.255862	0.922	0.827	5.33e-06	0
Snx10	3.77e-10	0.263821	0.637	0.475	6.35e-06	0
Dclre1c	3.95e-10	0.277383	0.441	0.278	6.66e-06	0
Plek	3.99e-10	0.405458	0.893	0.859	6.72e-06	0
Ss18	3.99e-10	0.250936	0.414	0.257	6.72e-06	0
Pdia6	4e-10	-0.281365	0.799	0.859	6.73e-06	0
Gm38865	4.03e-10	0.329973	0.401	0.239	6.79e-06	0
Shisa5	4.09e-10	0.259319	0.964	0.953	6.89e-06	0
Mrpl36	4.35e-10	-0.268097	0.457	0.606	7.33e-06	0
Arhgef12	4.49e-10	0.272999	0.507	0.359	7.56e-06	0
Commd1	4.74e-10	-0.255738	0.508	0.675	7.99e-06	0
Il10ra	4.79e-10	0.277036	0.611	0.451	8.07e-06	0
Xiap	5.08e-10	0.285065	0.691	0.546	8.56e-06	0
Ube2a	5.18e-10	-0.250056	0.561	0.688	8.72e-06	0
E030024N20Rik	5.42e-10	0.267606	0.413	0.257	9.12e-06	0
Jmjd1c	5.56e-10	0.287779	0.733	0.612	9.37e-06	0
Plekhb2	6.27e-10	0.292008	0.639	0.493	1.06e-05	0
Parp14	6.67e-10	0.302724	0.558	0.394	1.12e-05	0
Tnfrsf11a	6.74e-10	0.260741	0.561	0.404	1.14e-05	0
Tspan14	6.84e-10	0.359385	0.68	0.582	1.15e-05	0
Ddhd1	6.87e-10	0.32683	0.376	0.231	1.16e-05	0
Clk1	7.41e-10	0.290606	0.545	0.389	1.25e-05	0
Gm41307	8.11e-10	-0.350007	0.29	0.435	1.37e-05	0
Sdf2l1	8.38e-10	-0.367002	0.469	0.598	1.41e-05	0
Lpp	8.96e-10	0.286222	0.503	0.349	1.51e-05	0
Ms4a6d	9.07e-10	-0.281533	0.901	0.934	1.53e-05	0
Hdac9	9.14e-10	0.279608	0.464	0.307	1.54e-05	0
Dr1	9.92e-10	0.25464	0.52	0.363	1.67e-05	0
Plxdc2	1.03e-09	0.512511	0.371	0.229	1.74e-05	0
Mef2d	1.09e-09	0.287748	0.551	0.399	1.84e-05	0
Pip4k2a	1.11e-09	0.268969	0.599	0.444	1.87e-05	0
Tnks2	1.11e-09	0.268749	0.576	0.423	1.87e-05	0
Prkx	1.12e-09	0.349292	0.624	0.489	1.89e-05	0
Ciao2a	1.12e-09	-0.278141	0.69	0.792	1.89e-05	0
9530068E07Rik	1.21e-09	0.255368	0.663	0.54	2.03e-05	0
Fam102b	1.24e-09	0.257204	0.432	0.275	2.08e-05	0
Nop10	1.25e-09	-0.251131	0.66	0.787	2.11e-05	0
Sra1	1.27e-09	-0.25388	0.419	0.575	2.15e-05	0
Serpinb8	1.29e-09	0.294255	0.389	0.239	2.18e-05	0
Smim7	1.35e-09	0.251675	0.563	0.409	2.28e-05	0
Leprot	1.54e-09	0.259169	0.711	0.588	2.59e-05	0
C3ar1	1.58e-09	0.268733	0.972	0.958	2.66e-05	0
Cd38	1.59e-09	0.378318	0.698	0.575	2.67e-05	0
Mpc1	1.61e-09	-0.26985	0.488	0.627	2.71e-05	0
Nras	1.79e-09	0.302211	0.713	0.625	3.01e-05	0
Gbp7	2.1e-09	0.289686	0.426	0.271	3.54e-05	0
Srsf1	2.22e-09	0.26871	0.493	0.349	3.74e-05	0
Ski	2.38e-09	0.251901	0.762	0.666	4e-05	0
Zbtb7a	2.41e-09	0.28365	0.805	0.711	4.06e-05	0
Slc39a1	2.44e-09	0.26934	0.663	0.536	4.11e-05	0
Aif1	2.53e-09	0.447458	0.752	0.616	4.26e-05	0
Glrx	2.57e-09	-0.337003	0.462	0.585	4.34e-05	0
Gna13	2.7e-09	0.267593	0.781	0.674	4.54e-05	0
Smc4	2.87e-09	0.303253	0.441	0.284	4.83e-05	0
Apoc2	2.91e-09	0.412086	0.356	0.215	4.9e-05	0
C4b	2.97e-09	0.763583	0.634	0.535	5e-05	0
P4ha1	3.02e-09	-0.289846	0.607	0.709	5.09e-05	0
Fam91a1	3.4e-09	0.269593	0.53	0.38	5.72e-05	0
Mcemp1	3.68e-09	-0.310832	0.284	0.438	6.2e-05	0
Rnf13	3.73e-09	0.282467	0.785	0.701	6.28e-05	0
Fxyd2	3.73e-09	0.291808	0.327	0.184	6.29e-05	0
Lgmn	3.91e-09	0.295162	0.99	0.964	6.59e-05	0
Adipor2	4.04e-09	0.27786	0.673	0.562	6.8e-05	0
Gnai3	4.18e-09	0.276438	0.695	0.565	7.04e-05	0
Syk	4.71e-09	0.262993	0.807	0.709	7.93e-05	0
Copz1	4.82e-09	0.299005	0.629	0.509	8.12e-05	0
Lcp2	4.99e-09	0.270305	0.718	0.572	8.4e-05	0
Grk5	5.25e-09	0.287885	0.413	0.273	8.84e-05	0
Rab8b	5.99e-09	0.256278	0.901	0.856	0.000100835	0
Adgre1	6.21e-09	0.301429	0.899	0.774	0.00010459	0
Acsl4	6.55e-09	0.255976	0.436	0.284	0.000110357	0
Zbtb16	7.01e-09	0.268389	0.267	0.141	0.000118007	0
Tpp1	7.17e-09	0.292463	0.851	0.806	0.000120836	0
Xdh	7.56e-09	0.291516	0.84	0.766	0.000127349	0
Hipk2	7.92e-09	0.351533	0.657	0.546	0.000133339	0
Nfia	1.14e-08	0.26954	0.317	0.187	0.000192602	0
Nmt1	1.22e-08	0.280789	0.792	0.735	0.00020507	0
Ehbp1l1	1.32e-08	0.255043	0.748	0.645	0.000221682	0
Atp1a3	1.38e-08	0.28428	0.503	0.359	0.000232439	0
Syngr1	1.41e-08	-0.38046	0.29	0.428	0.000237237	0
Rcbtb2	1.45e-08	-0.30582	0.256	0.393	0.000243428	0
Lamtor4	1.46e-08	-0.254049	0.861	0.892	0.000245553	0
Serp1	1.53e-08	0.291632	0.86	0.816	0.00025743	0
Prpf38b	1.59e-08	0.272605	0.609	0.459	0.000267896	0
Serinc1	1.65e-08	0.26254	0.847	0.782	0.000278353	0
Cav1	2.05e-08	-0.356186	0.16	0.292	0.000345384	0
Ctnnd1	2.09e-08	0.269121	0.667	0.541	0.00035188	0
Vwa5a	2.41e-08	0.257496	0.612	0.477	0.000405727	0
H1f4	2.58e-08	-0.256156	0.267	0.414	0.000435369	0
Cerk	2.65e-08	0.253743	0.678	0.541	0.000446423	0
Hspa1b	2.67e-08	0.338607	0.338	0.207	0.000450587	0
Abcg1	3.24e-08	0.334041	0.441	0.309	0.000545302	0
Fpr2	3.34e-08	0.26713	0.295	0.166	0.000562628	0
Tcn2	3.45e-08	0.352714	0.837	0.796	0.0005815	0
Mat2a	4.08e-08	0.265331	0.673	0.553	0.000687116	0
Eif4b	4.49e-08	0.280236	0.686	0.611	0.000755643	0
Marchf1	4.75e-08	0.292662	0.67	0.559	0.00079946	0
Pirb	4.75e-08	0.294552	0.893	0.866	0.00080023	0
Vim	4.83e-08	-0.375008	0.985	0.987	0.000814202	0
Zfp703	5.09e-08	0.258632	0.535	0.405	0.000857268	0
Zcchc24	5.43e-08	0.253014	0.574	0.451	0.000915535	0
Clec4n	5.49e-08	-0.394743	0.328	0.459	0.000924441	0
Dnajc10	5.52e-08	0.315331	0.607	0.496	0.000930614	0
Ednrb	5.54e-08	0.590992	0.479	0.342	0.000932594	0
Ecm1	5.57e-08	-0.339292	0.913	0.956	0.000937618	0
Cxcl14	6.3e-08	-0.453619	0.314	0.441	0.00106189	0
Mef2c	6.5e-08	0.265608	0.682	0.548	0.00109503	0
Fam43a	6.77e-08	0.288033	0.378	0.249	0.00114095	0
Stk38	7.05e-08	0.283548	0.649	0.538	0.0011873	0
Rad21	7.89e-08	0.254745	0.507	0.372	0.00132885	0
Adgre5	8.44e-08	0.298546	0.893	0.827	0.00142158	0
Jund	1.1e-07	-0.306816	0.772	0.859	0.00186138	0
Mcub	1.17e-07	-0.279792	0.637	0.735	0.00197223	0
Pcyox1	1.17e-07	0.254485	0.421	0.291	0.00197395	0
Gas7	1.24e-07	0.267969	0.657	0.519	0.00209022	0
Hmox1	1.33e-07	-0.915615	0.776	0.826	0.00224304	0
Myadm	1.45e-07	0.284627	0.751	0.654	0.00244934	0
Clec4a3	1.48e-07	0.266993	0.757	0.646	0.00249672	0
Flnb	1.86e-07	0.284434	0.342	0.216	0.00313825	0
Lrrfip1	1.91e-07	-0.280202	0.571	0.682	0.00321884	0
Bin2	1.96e-07	-0.294751	0.49	0.59	0.003304	0
Acly	1.97e-07	0.379965	0.769	0.698	0.0033211	0
Cebpd	2.04e-07	-0.260241	0.414	0.544	0.00344386	0
Atp8a1	2.19e-07	0.272835	0.564	0.444	0.00369151	0
Dusp1	2.48e-07	0.498151	0.617	0.504	0.00417769	0
Bnip3	2.61e-07	-0.26657	0.254	0.375	0.00438986	0
Ifi207	2.69e-07	0.273698	0.805	0.685	0.00452362	0
Pag1	2.78e-07	0.307258	0.612	0.509	0.00467855	0
Tgfbi	2.82e-07	0.282848	0.827	0.733	0.00475757	0
Mpeg1	2.87e-07	0.308062	0.952	0.927	0.00483254	0
Mylip	3.58e-07	0.254029	0.368	0.246	0.0060287	0
Emp3	3.62e-07	-0.278403	0.998	0.998	0.00610117	0
Cd68	4.13e-07	-0.272177	0.886	0.931	0.0069602	0
Nin	4.45e-07	0.270335	0.594	0.472	0.00750263	0
Fth1	4.88e-07	-0.367264	1	1	0.0082188	0
Baiap2	5.1e-07	0.269279	0.518	0.404	0.00858611	0
Pim1	6.4e-07	0.257392	0.47	0.341	0.0107788	0
Padi4	8.23e-07	0.499209	0.632	0.528	0.0138646	0
Btg1	8.67e-07	0.302558	0.825	0.732	0.0146019	0
Pik3ap1	9.91e-07	0.278129	0.459	0.352	0.0167009	0
Ms4a6b	9.93e-07	0.286472	0.663	0.541	0.0167239	0
Tns1	1e-06	0.323518	0.309	0.204	0.016838	0
Ifitm3	1.01e-06	0.269125	0.998	0.994	0.0169715	0
Actn4	1.03e-06	0.251983	0.711	0.606	0.0173353	0
Cnn2	1.04e-06	0.258183	0.533	0.407	0.0175588	0
Pf4	1.07e-06	-0.395046	0.797	0.882	0.0180499	0
Tmed5	1.29e-06	0.280276	0.734	0.683	0.0217793	0
Fcna	1.37e-06	0.581157	0.649	0.553	0.0230987	0
Cd44	2.18e-06	0.354354	0.921	0.89	0.0366687	0
Mt2	2.23e-06	-0.328428	0.163	0.268	0.037624	0
Rpn1	2.51e-06	0.338178	0.744	0.704	0.042218	0
Dpep2	3.31e-06	0.291071	0.809	0.735	0.0557509	0
Xbp1	3.56e-06	0.25969	0.823	0.801	0.0599244	0
Psma6	3.7e-06	-0.276478	0.827	0.861	0.0623293	0
Cbr2	4.52e-06	0.565901	0.67	0.577	0.0760788	0
Cd52	6.65e-06	0.34076	0.889	0.855	0.112041	0
Clec10a	6.77e-06	0.297726	0.251	0.149	0.114124	0
Cela1	8.55e-06	-0.250642	0.162	0.255	0.143987	0
Hspa5	8.65e-06	0.260637	0.954	0.91	0.14572	0
Degs1	9.27e-06	0.293656	0.759	0.698	0.156218	0
Galnt7	1.19e-05	0.260965	0.564	0.478	0.199703	0
Mafb	1.23e-05	0.283965	0.954	0.939	0.2067	0
Hmgb2	1.61e-05	0.544267	0.568	0.48	0.270481	0
Tgm2	1.7e-05	-0.393656	0.622	0.709	0.286895	0
Rpl22l1	2.22e-05	-0.250692	0.785	0.826	0.3734	0
Basp1	2.23e-05	-0.276245	0.719	0.811	0.375555	0
Ctsd	2.6e-05	-0.280096	0.998	1	0.437734	0
Hopx	3.08e-05	-0.571995	0.556	0.585	0.518859	0
Gyg	3.37e-05	0.25017	0.485	0.396	0.567773	0
Mlxipl	4.1e-05	0.326244	0.442	0.363	0.6911	0
Itga6	4.27e-05	0.316679	0.71	0.63	0.718541	0
Clec12a	5.78e-05	0.27278	0.69	0.64	0.973436	0
Dek	6.66e-05	0.253629	0.691	0.611	1	0
Lyz1	8.35e-05	0.881543	0.403	0.317	1	0
Pmepa1	9.65e-05	-0.27208	0.449	0.554	1	0
Ms4a4a	0.000108793	-0.468358	0.538	0.595	1	0
Cd163	0.00019425	0.3212	0.399	0.3	1	0
Tnfaip2	0.00022798	0.261893	0.472	0.383	1	0
Fn1	0.000528013	0.397351	0.929	0.932	1	0
Pcna	0.000850082	0.318525	0.553	0.491	1	0
S100a4	0.00158374	-0.313229	0.96	0.931	1	0
Gm42266	0.00160923	-0.28127	0.693	0.664	1	0
Clec7a	0.00245519	0.315279	0.756	0.737	1	0
Cd9	0.00258259	-0.536514	0.597	0.645	1	0
Cd14	0.00336674	-0.392936	0.873	0.892	1	0
Ccr2	0.0075715	0.303088	0.609	0.588	1	0
Zfp36	0.00834047	0.255791	0.703	0.658	1	0
Cd63	0.0265925	-0.304651	0.715	0.714	1	0
Gm4258	0.0793418	0.47111	0.31	0.27	1	0
Hal	0.144996	0.293074	0.46	0.451	1	0
Fcrls	0.183313	-0.422605	0.281	0.309	1	0
H2-Aa	0.231197	0.287594	0.314	0.383	1	0
H2ac23	0.249013	0.641572	0.583	0.617	1	0
Thbs1	0.914105	0.305343	0.587	0.64	1	0
Ftl1-ps2	1.25e-67	2.47172	0.707	0.052	2.11e-63	1
Tmsb4x	2.31e-30	-0.516789	1	1	3.88e-26	1
Dusp1	1.37e-28	1.1612	0.973	0.905	2.3e-24	1
Gm34084	3.63e-28	0.969034	0.305	0	6.11e-24	1
Cxcl2	6.81e-26	3.50936	0.359	0.037	1.15e-21	1
BC018473	3.7e-21	-1.0469	0	0.29	6.23e-17	1
Rps9	4.65e-20	-0.558238	1	1	7.83e-16	1
Gsr	7.28e-20	-0.767117	0.718	0.914	1.23e-15	1
Pglyrp1	1.4e-18	-0.828491	0.699	0.891	2.37e-14	1
Retnlg	2.58e-18	-0.912868	0.641	0.859	4.34e-14	1
Cd44	4.84e-18	0.743733	0.992	0.997	8.16e-14	1
Cyp4f18	1.21e-16	-0.794248	0.587	0.802	2.04e-12	1
Hp	2.4e-16	-0.764196	0.792	0.905	4.05e-12	1
Txn1	2.45e-16	-0.653951	0.996	1	4.13e-12	1
Hmgb2	4.14e-16	-0.68819	1	1	6.98e-12	1
Alox5ap	4.86e-16	-0.508616	1	1	8.19e-12	1
Cd300ld	5.47e-16	0.819194	0.71	0.477	9.22e-12	1
Ypel3	7.89e-16	-0.611863	0.683	0.891	1.33e-11	1
Cebpb	7.9e-16	0.873248	1	0.994	1.33e-11	1
Marcksl1	1e-15	1.47382	0.625	0.374	1.69e-11	1
mt-Rnr2	2.28e-15	-0.424796	1	1	3.85e-11	1
LOC118568312	3.34e-15	0.475119	1	1	5.62e-11	1
Slc7a11	7.04e-15	1.4418	0.367	0.118	1.19e-10	1
Nfkbia	3.38e-14	1.69159	0.884	0.807	5.69e-10	1
B2m	5.88e-14	0.535246	1	1	9.9e-10	1
Rac2	5.93e-14	-0.483657	1	1	9.98e-10	1
Fau	1.99e-13	-0.37128	1	1	3.34e-09	1
Acod1	2.02e-13	1.63584	0.34	0.112	3.41e-09	1
H2-K1	3.07e-13	0.589824	0.992	0.991	5.17e-09	1
Ets2	3.67e-13	0.972624	0.452	0.21	6.19e-09	1
Prdx5	8.9e-13	-0.566195	1	1	1.5e-08	1
Cebpd	9.41e-13	-0.58154	0.714	0.891	1.59e-08	1
Tspo	1.35e-12	-0.545483	1	0.994	2.28e-08	1
Cd52	1.71e-12	-0.37443	1	1	2.88e-08	1
Lcn2	4.75e-12	-0.891643	0.44	0.71	8.01e-08	1
Gm51671	4.87e-12	-0.744312	0.077	0.305	8.2e-08	1
Slfn4	8.11e-12	1.07645	0.625	0.425	1.37e-07	1
R3hdm4	1.53e-11	-0.657311	0.301	0.575	2.59e-07	1
Actg1	2.74e-11	0.68339	1	1	4.62e-07	1
Chil3	5.84e-11	-0.739968	0.058	0.267	9.85e-07	1
Rpl41	1.39e-10	-0.395671	1	1	2.34e-06	1
Srgn	1.49e-10	0.718917	1	1	2.51e-06	1
Ubb	1.54e-10	-0.427163	1	1	2.6e-06	1
Trem1	2.47e-10	0.919175	0.544	0.351	4.17e-06	1
Rpl11	2.67e-10	-0.427039	0.996	1	4.51e-06	1
Clec4n	3.29e-10	0.961732	0.39	0.175	5.54e-06	1
Csf1	1.14e-09	1.21961	0.429	0.227	1.92e-05	1
Gm38733	1.17e-09	-0.407447	1	1	1.97e-05	1
Hspa5	1.42e-09	0.662156	0.973	0.98	2.39e-05	1
Ptgs2	1.52e-09	1.29212	0.375	0.178	2.55e-05	1
Cd14	1.76e-09	1.81494	0.653	0.506	2.96e-05	1
Lgals1	1.77e-09	-0.444556	0.981	0.986	2.97e-05	1
Gm8995	2.89e-09	-0.489486	0.988	0.994	4.87e-05	1
Arhgdib	3.22e-09	-0.403641	1	1	5.42e-05	1
Gm14548	3.67e-09	0.636928	0.436	0.227	6.18e-05	1
Entpd1	3.67e-09	0.729527	0.602	0.437	6.19e-05	1
Arhgap45	4.44e-09	-0.455976	0.842	0.92	7.49e-05	1
Uba52	5.04e-09	-0.375586	1	0.997	8.48e-05	1
Gsdme	8.25e-09	-0.553374	0.193	0.408	0.000138925	1
Chil1	9.45e-09	-0.662725	0.185	0.402	0.000159122	1
H2aj	1.07e-08	-0.448251	0.996	0.997	0.000180838	1
Slc16a3	1.46e-08	0.898704	0.575	0.422	0.000245633	1
Lsp1	1.48e-08	-0.398129	0.992	1	0.000248574	1
Cap1	1.92e-08	0.428943	0.988	0.983	0.000323635	1
Rsrp1	2.25e-08	-0.396437	0.996	1	0.000378446	1
Rpl17	2.5e-08	-0.350982	1	1	0.000421014	1
Il1rn	3.04e-08	1.02936	0.452	0.267	0.000512753	1
Plek	4.23e-08	0.706901	0.927	0.925	0.000713303	1
Ptafr	5.51e-08	0.968794	0.548	0.399	0.000928265	1
Samsn1	5.6e-08	0.867702	0.579	0.46	0.000944012	1
Prr13	5.97e-08	-0.506751	0.977	0.983	0.00100614	1
Anxa1	5.99e-08	-0.575728	0.915	0.971	0.00100889	1
Il1b	6.22e-08	0.614061	0.965	0.948	0.00104838	1
Rps3a1	6.27e-08	-0.439433	1	1	0.00105654	1
Ccnl1	8.86e-08	0.62911	0.637	0.497	0.00149234	1
Steap4	1.05e-07	-0.438106	0.305	0.552	0.00177604	1
Crlf2	1.15e-07	0.544859	0.317	0.144	0.00194383	1
Rtp4	1.33e-07	0.79392	0.429	0.244	0.00224243	1
Smox	1.35e-07	0.664619	0.309	0.141	0.00227247	1
Asprv1	1.59e-07	-0.530185	0.344	0.557	0.00268077	1
Isg15	2.15e-07	1.07272	0.301	0.138	0.00363031	1
Ccl6	2.23e-07	-0.518022	0.996	0.997	0.00376447	1
Rps10	2.58e-07	-0.291578	1	0.997	0.0043452	1
Bcl2l11	3.13e-07	0.677553	0.317	0.155	0.00527939	1
Il1r2	3.47e-07	0.859645	0.699	0.598	0.00583744	1
Samd9l	3.52e-07	0.561406	0.34	0.17	0.00592413	1
Trim30d	4.14e-07	0.555344	0.363	0.187	0.0069769	1
Rgs2	4.58e-07	-0.368489	0.846	0.951	0.00770904	1
Rps15a	5.28e-07	-0.31261	1	0.994	0.00889101	1
Cstb	6.26e-07	0.91176	0.965	0.945	0.0105443	1
Cox17	6.33e-07	0.669282	0.981	0.966	0.0106572	1
Rpl18a	6.7e-07	-0.326174	1	1	0.0112818	1
Cd9	7.45e-07	0.794917	0.884	0.862	0.0125541	1
Siglece	7.78e-07	-0.443896	0.421	0.606	0.0131101	1
Hdc	7.85e-07	0.60325	0.842	0.773	0.013231	1
Pgd	8.65e-07	-0.390799	0.66	0.81	0.014579	1
Clec4d	9.24e-07	0.605706	0.876	0.813	0.0155681	1
Anp32a	9.33e-07	-0.359399	0.981	0.98	0.0157206	1
Rps27a	9.47e-07	-0.29642	1	1	0.0159518	1
Mtus1	1.06e-06	-0.484545	0.359	0.54	0.0179172	1
Slc25a37	1.1e-06	-0.432772	0.1	0.259	0.0185459	1
Cd53	1.27e-06	0.445177	1	1	0.0214459	1
Ccng2	1.28e-06	-0.458929	0.124	0.287	0.0215059	1
Ifi27l2a	1.43e-06	0.685319	0.996	0.968	0.0240297	1
Wfdc21	1.65e-06	-0.61581	0.544	0.693	0.0278597	1
G0s2	1.67e-06	1.17598	0.351	0.195	0.0281773	1
Bin2	1.68e-06	-0.488797	0.282	0.457	0.0283607	1
Jund	1.9e-06	-0.34692	0.996	1	0.0319594	1
Xpc	2.5e-06	-0.47684	0.17	0.336	0.0421034	1
Gpx4	2.61e-06	-0.382233	0.981	0.989	0.0439536	1
Ccpg1	3.15e-06	-0.373003	0.587	0.75	0.053003	1
Bcl2a1b	3.23e-06	0.901773	0.402	0.27	0.0544948	1
Gm41461	3.24e-06	0.713897	0.479	0.322	0.0546636	1
Xdh	3.74e-06	-0.511234	0.255	0.422	0.0629409	1
Marcks	4.29e-06	0.424	1	1	0.0723503	1
Ctsb	4.69e-06	0.626368	0.988	0.98	0.0790421	1
Slfn5	4.75e-06	0.828354	0.317	0.175	0.0800338	1
St3gal4	4.89e-06	0.859841	0.517	0.405	0.0823285	1
Nfkbiz	5.2e-06	0.579732	0.367	0.213	0.0876705	1
Apoe	5.3e-06	-0.507107	0.992	1	0.0893464	1
Sephs2	5.34e-06	-0.430623	0.344	0.526	0.0899375	1
Pbx1	5.46e-06	-0.435702	0.232	0.408	0.0919878	1
Lyz2	5.59e-06	-0.567046	0.996	0.997	0.0941385	1
Sri	5.63e-06	-0.399932	0.985	0.971	0.0948124	1
Tnfaip2	7.27e-06	0.552279	0.884	0.833	0.122443	1
Klra17	7.58e-06	-0.454158	0.224	0.394	0.127654	1
Svil	8.04e-06	-0.440434	0.367	0.543	0.135482	1
Rsad2	8.25e-06	0.947881	0.274	0.135	0.139061	1
Rab7	8.41e-06	0.535225	0.919	0.894	0.141662	1
Serf2	1.02e-05	-0.277096	1	1	0.172105	1
Elp1	1.03e-05	-0.414666	0.32	0.486	0.174276	1
Trib1	1.06e-05	0.671952	0.371	0.224	0.178408	1
Oasl2	1.14e-05	0.69289	0.375	0.241	0.19217	1
S100a11	1.19e-05	-0.291863	1	1	0.201224	1
C5ar1	1.21e-05	0.428333	0.768	0.67	0.203074	1
Pim1	1.22e-05	0.558601	0.784	0.698	0.206048	1
Plin2	1.24e-05	0.399418	0.927	0.882	0.208146	1
Map1lc3b	1.41e-05	-0.31499	1	1	0.236834	1
Olfr1033	1.42e-05	0.5303	0.564	0.405	0.239167	1
Akap13	1.42e-05	-0.296184	0.981	0.994	0.239442	1
H2-Ab1	1.49e-05	-0.305101	0.961	0.951	0.251832	1
AI467606	1.82e-05	-0.393924	0.336	0.511	0.306482	1
Rpl27	2.19e-05	-0.305217	0.996	1	0.36973	1
Clec4e	2.27e-05	0.914389	0.714	0.644	0.382862	1
Ywhaz	2.37e-05	0.384884	1	0.994	0.399745	1
Pnrc1	2.5e-05	0.494307	0.992	0.96	0.421621	1
Cstdc5	2.62e-05	-1.44919	0.135	0.273	0.440536	1
Ncf4	2.77e-05	-0.299498	0.969	0.997	0.467225	1
Arid4a	3.23e-05	-0.33718	0.452	0.624	0.544657	1
Gnb1	3.41e-05	0.256622	0.977	0.928	0.574409	1
Oga	3.42e-05	0.352468	0.459	0.313	0.576836	1
Nfe2l2	4.07e-05	0.434883	0.772	0.672	0.68565	1
Fabp5	4.32e-05	-0.408891	0.39	0.534	0.726975	1
Rbpj	4.54e-05	0.381261	0.857	0.813	0.765545	1
Ldha	4.61e-05	0.346368	0.992	0.986	0.776695	1
Ankrd33b	4.73e-05	0.493142	0.405	0.256	0.796137	1
Rnf149	5.34e-05	0.293539	0.981	0.957	0.900107	1
Dck	5.8e-05	-0.307455	0.317	0.503	0.97762	1
Rps25	5.98e-05	-0.360414	0.996	0.997	1	1
Btg1	6.01e-05	0.275326	1	1	1	1
Irf7	6.06e-05	0.512873	0.251	0.132	1	1
Hacd4	6.42e-05	-0.380816	0.278	0.437	1	1
Fpr2	6.86e-05	0.51505	0.537	0.414	1	1
Wfdc17	7.12e-05	0.743394	0.992	0.994	1	1
Rasa2	7.22e-05	0.44516	0.251	0.135	1	1
Gm50596	7.84e-05	-0.350467	0.162	0.299	1	1
LOC118568773	8.03e-05	0.52449	0.409	0.276	1	1
Snx20	8.07e-05	0.505629	0.575	0.474	1	1
Padi4	8.43e-05	-0.327534	0.174	0.325	1	1
Cpd	8.52e-05	-0.359584	0.421	0.583	1	1
Cux1	8.91e-05	0.281477	0.807	0.704	1	1
Slc15a3	9.1e-05	0.522497	0.425	0.305	1	1
Emb	9.18e-05	-0.282514	0.653	0.79	1	1
Mtmr3	9.26e-05	0.359902	0.278	0.155	1	1
Hnrnph2	0.000106262	0.369018	0.347	0.216	1	1
Mpc1	0.000112602	-0.384551	0.413	0.572	1	1
Ehd1	0.000117894	0.594143	0.498	0.382	1	1
Cd101	0.000123292	-0.312005	0.278	0.443	1	1
Tnfrsf1b	0.000128324	0.524016	0.459	0.342	1	1
Itprip	0.000130488	0.418038	0.371	0.247	1	1
Rn7sk	0.00013091	0.308585	0.981	0.994	1	1
Gm32059	0.000140104	-0.354378	0.189	0.325	1	1
Hmgn2	0.000146836	-0.321781	0.517	0.661	1	1
Tlr2	0.000169677	0.56443	0.29	0.17	1	1
Tbc1d23	0.000172404	0.306946	0.251	0.135	1	1
Nktr	0.000174734	0.40825	0.251	0.135	1	1
Fam32a	0.000183333	-0.295081	0.819	0.853	1	1
Trim12a	0.000206147	0.326194	0.317	0.193	1	1
1810058I24Rik	0.000211397	-0.346928	0.707	0.796	1	1
Slc38a2	0.000224353	0.436367	0.656	0.578	1	1
Asxl1	0.000236489	-0.265742	0.189	0.333	1	1
Plekho2	0.000240724	0.461368	0.514	0.402	1	1
Slc12a6	0.000259771	-0.33334	0.212	0.351	1	1
Cdkn2d	0.00028543	-0.34127	0.309	0.46	1	1
C3	0.000306414	0.469923	0.382	0.259	1	1
Stk17b	0.000319137	0.332165	0.985	0.948	1	1
Il4ra	0.000345935	-0.28817	0.239	0.382	1	1
Psap	0.000360524	0.306004	0.996	0.997	1	1
Cd300c2	0.000399468	-0.375748	0.541	0.652	1	1
Mefv	0.000446839	0.475396	0.34	0.23	1	1
Scarb2	0.00047407	0.295175	0.251	0.141	1	1
Pf4	0.000525475	-0.485417	0.313	0.428	1	1
Tspan13	0.000580149	-0.324808	0.448	0.583	1	1
Ninj1	0.000584986	0.436085	0.575	0.463	1	1
Ddx3x	0.000586825	0.331276	0.876	0.802	1	1
Cd300lf	0.000587435	0.303199	0.811	0.741	1	1
Mgst1	0.000623867	-0.371622	0.205	0.333	1	1
Snx18	0.000687818	0.426135	0.479	0.379	1	1
Inpp5d	0.000852256	0.352742	0.394	0.282	1	1
Ndufa8	0.000896474	-0.271206	0.672	0.736	1	1
LOC118567856	0.000915601	-0.296226	0.216	0.342	1	1
Gm36459	0.000955778	-0.283047	0.154	0.267	1	1
Atg3	0.000978826	-0.282125	0.571	0.71	1	1
Eif4a1	0.00105376	0.276545	0.985	0.951	1	1
Rab8b	0.00108693	0.334354	0.764	0.687	1	1
Litaf	0.00118323	0.308042	0.695	0.621	1	1
Plbd1	0.00128073	0.346615	0.409	0.299	1	1
Rp9	0.00135778	-0.258894	0.49	0.609	1	1
Atp1a1	0.00143033	0.284889	0.95	0.908	1	1
Eif4ebp1	0.00145841	-0.361561	0.367	0.491	1	1
Trim30a	0.00151442	0.28521	0.672	0.543	1	1
Fam107b	0.00152109	0.348699	0.436	0.322	1	1
Rbms1	0.0015633	0.250812	0.977	0.977	1	1
Lasp1	0.00160515	0.355362	0.347	0.25	1	1
Gmfg	0.00164588	-0.257941	1	1	1	1
Tpm4	0.00164796	0.273472	0.961	0.925	1	1
Pla2g7	0.00174705	0.302347	0.815	0.753	1	1
Clip1	0.00175829	-0.371118	0.201	0.305	1	1
Usp3	0.00175859	-0.254901	0.506	0.626	1	1
Peli1	0.00176683	0.365405	0.378	0.276	1	1
Rasgrp4	0.00186925	-0.270664	0.44	0.563	1	1
Vasp	0.00201318	-0.273239	0.753	0.851	1	1
Washc2	0.0020531	-0.285815	0.386	0.511	1	1
Tsc22d3	0.00219599	0.369513	0.861	0.807	1	1
H2bc4	0.00223035	-0.379362	0.413	0.511	1	1
Cd300a	0.00225131	0.34257	0.571	0.477	1	1
Fli1	0.0022555	0.345267	0.293	0.201	1	1
Atp6v0d1	0.00228993	0.405993	0.375	0.284	1	1
Phospho1	0.00241431	-0.344573	0.351	0.474	1	1
Cst3	0.00255603	-0.35009	0.996	1	1	1
Gna13	0.00256044	0.341685	0.351	0.253	1	1
Lamp2	0.00265989	0.293969	0.977	0.977	1	1
2410006H16Rik	0.0027032	-0.31083	0.888	0.899	1	1
Cxcr4	0.00271158	0.382192	0.556	0.451	1	1
Fcgr4	0.00272841	0.395298	0.421	0.328	1	1
Hcst	0.00281602	-0.251937	0.514	0.647	1	1
Azin1	0.00321991	-0.274305	0.216	0.33	1	1
Osgin1	0.00344647	0.352405	0.305	0.213	1	1
Cd63	0.00352539	0.453493	0.695	0.609	1	1
Baz1b	0.00353012	-0.329668	0.174	0.267	1	1
Dusp11	0.0035398	0.344258	0.421	0.339	1	1
Rps8	0.00380426	-0.303799	0.996	1	1	1
Tprgl	0.00385822	-0.262122	0.305	0.422	1	1
Esd	0.00418045	0.322778	0.934	0.865	1	1
Rab6a	0.00524754	0.267215	0.355	0.259	1	1
Dnaja1	0.00535528	0.266165	0.973	0.963	1	1
Mpeg1	0.00536995	0.35832	0.973	0.963	1	1
Retreg1	0.00573244	0.33291	0.514	0.437	1	1
Bmx	0.00577031	-0.253345	0.174	0.273	1	1
Fth1	0.00578527	0.515955	1	1	1	1
Sp100	0.00589726	0.312677	0.544	0.466	1	1
Fpr1	0.00616119	0.399541	0.382	0.293	1	1
2810013P06Rik	0.00631605	-0.26013	0.224	0.322	1	1
Map3k3	0.00657129	-0.266344	0.452	0.543	1	1
Sqstm1	0.00709414	0.550257	0.263	0.184	1	1
Slc2a3	0.00758567	-0.270606	0.44	0.526	1	1
Abr	0.00771902	0.250532	0.297	0.21	1	1
Rflnb	0.00793714	-0.260499	0.22	0.319	1	1
Mir22hg	0.00819338	0.382281	0.27	0.195	1	1
Atp6v1e1	0.00827498	0.476	0.44	0.379	1	1
Slc11a1	0.00906451	0.301688	0.351	0.27	1	1
Rps15	0.00966671	-0.251018	1	1	1	1
Ifitm6	0.0111016	-0.299482	0.232	0.325	1	1
Tra2b	0.0133715	0.253496	0.749	0.701	1	1
Fgl2	0.0134666	0.333453	0.792	0.825	1	1
Il1rap	0.0144728	0.250543	0.456	0.368	1	1
Fuca2	0.0147405	0.27702	0.251	0.172	1	1
Mapkapk2	0.0155113	0.518253	0.278	0.21	1	1
Ier3	0.0158075	0.91552	0.382	0.333	1	1
Cflar	0.0162612	0.345485	0.266	0.195	1	1
Gvin3	0.0167008	0.433449	0.394	0.33	1	1
Brd2	0.017873	0.255138	0.68	0.649	1	1
Zfp608	0.0195671	0.279846	0.301	0.227	1	1
Fosl2	0.0207961	0.321978	0.502	0.425	1	1
Fas	0.0213743	0.330978	0.324	0.256	1	1
Spag9	0.0220675	0.371687	0.463	0.405	1	1
Prdx6	0.0265776	0.409912	0.378	0.325	1	1
Prkcd	0.0276074	0.305163	0.502	0.448	1	1
Atp1b3	0.029526	0.288132	0.938	0.928	1	1
Fus	0.0367972	0.250364	0.49	0.428	1	1
Erbin	0.0400677	0.251902	0.27	0.21	1	1
Lmnb1	0.0401298	0.3266	0.564	0.537	1	1
8030431J09Rik	0.0412935	0.301405	0.56	0.517	1	1
Dph3	0.0514439	0.276428	0.27	0.213	1	1
Slc3a2	0.0522611	0.289176	0.34	0.287	1	1
Hif1a	0.0582822	0.285273	0.436	0.379	1	1
Cdc42ep3	0.0583084	0.277661	0.429	0.374	1	1
Fos	0.0632136	0.288778	0.969	0.98	1	1
Gm4258	0.0654198	0.565727	0.475	0.42	1	1
Gadd45b	0.0654657	0.686287	0.355	0.313	1	1
Cd164	0.0678399	0.298721	0.386	0.345	1	1
Arg1	0.0697524	-0.253849	0.398	0.457	1	1
Rnh1	0.0724834	0.287752	0.664	0.621	1	1
Lims1	0.0754876	0.263449	0.278	0.236	1	1
LOC118568404	0.0760568	0.297852	0.448	0.379	1	1
Znrf1	0.0812593	0.26941	0.286	0.244	1	1
Card19	0.0916972	0.293828	0.568	0.557	1	1
Ifitm3	0.111423	0.259906	0.996	0.994	1	1
Dedd2	0.111944	0.273845	0.301	0.25	1	1
Atp6ap2	0.131381	0.277914	0.309	0.27	1	1
Cd24a	0.138383	0.297811	0.556	0.532	1	1
Atp2b1	0.157865	0.336584	0.977	0.966	1	1
Nisch	0.205641	0.268168	0.471	0.468	1	1
Basp1	0.250359	0.381518	0.386	0.5	1	1
Sema4d	0.458473	0.279543	0.317	0.307	1	1
Il1f9	0.531937	0.358438	0.571	0.595	1	1
Spp1	0.752502	0.664377	0.425	0.445	1	1
LOC118568312	4.35e-52	1.16369	1	1	7.33e-48	2
BC018473	3.46e-51	-1.27973	0	0.505	5.82e-47	2
Rps8	1.87e-44	-0.605701	1	1	3.15e-40	2
Gm15682	4.78e-44	1.13827	0.962	0.779	8.06e-40	2
Gm15501	5.82e-43	0.824612	1	0.995	9.8e-39	2
Rpl27a-ps4	1.37e-42	1.30294	0.886	0.541	2.31e-38	2
Apobec3	1.55e-35	1.23111	0.626	0.104	2.61e-31	2
Rpl38	2.78e-27	0.399856	1	1	4.69e-23	2
Gm7429	4.51e-27	0.887319	0.434	0.023	7.6e-23	2
Rps3a1	4.96e-27	-0.47053	1	1	8.35e-23	2
Malat1	6.37e-27	0.606306	1	1	1.07e-22	2
Ifi30	1.46e-26	-1.01554	0.894	0.995	2.46e-22	2
Rpl5	1.49e-24	-0.435423	1	1	2.52e-20	2
Ftl1	3.56e-24	-0.732487	0.995	1	5.99e-20	2
Rpl30	4.18e-23	0.399375	1	1	7.04e-19	2
Ftl1-ps2	1.92e-22	0.774378	0.35	0.005	3.24e-18	2
Rps15	2.67e-22	-0.373971	1	1	4.5e-18	2
Gm43305	1.3e-21	0.778922	0.339	0.005	2.2e-17	2
Rpl34-ps1	1.5e-17	0.686069	0.444	0.104	2.52e-13	2
Rpl35a	5.31e-17	-0.302308	1	1	8.94e-13	2
Gm42031	1.15e-16	-0.585561	0.041	0.27	1.93e-12	2
Ly6a	2.19e-16	0.812672	0.745	0.392	3.7e-12	2
Rpl9	2.49e-16	-0.301821	1	1	4.19e-12	2
LOC118568652	2.93e-16	-0.690099	0.06	0.302	4.94e-12	2
Rps28	4.04e-16	0.323328	1	1	6.81e-12	2
Rps25	5.8e-16	-0.357052	1	1	9.77e-12	2
Rpl13a	1.66e-15	-0.277791	1	1	2.8e-11	2
Sh3bgrl3	1.92e-14	0.562702	0.989	0.995	3.23e-10	2
Rps15a	3.49e-14	-0.2706	1	1	5.89e-10	2
Ifi27l2a	1.47e-13	0.859467	0.954	0.937	2.48e-09	2
Rpl23a	1.99e-13	-0.347116	1	1	3.34e-09	2
S100a9	4.86e-13	-0.346461	0.583	0.797	8.19e-09	2
Kras	3.16e-12	-0.647107	0.393	0.64	5.33e-08	2
Lgals1	3.7e-11	-0.470027	0.873	0.964	6.23e-07	2
H2ac23	2.89e-10	0.684024	0.951	0.928	4.87e-06	2
Rpl7	5.15e-10	-0.278285	1	1	8.68e-06	2
Trim34a	1.56e-09	0.564775	0.436	0.194	2.62e-05	2
Lars2	1.6e-09	0.489775	0.978	0.964	2.7e-05	2
LOC118567527	5.38e-09	0.511965	0.301	0.095	9.07e-05	2
Cd79b	8.74e-09	-0.302877	0.984	0.995	0.00014731	2
Tyrobp	1.08e-08	-0.334991	0.829	0.955	0.00018112	2
Lgals3	1.26e-08	-0.304751	0.732	0.883	0.000212721	2
Rps6	3.84e-08	-0.426975	0.916	0.973	0.000646453	2
Gadd45gip1	7.11e-08	-0.415923	0.144	0.315	0.00119728	2
S100a11	9.12e-08	-0.375809	0.946	0.991	0.00153717	2
Rpl31	2.34e-07	-0.270656	1	1	0.00394942	2
Neat1	4.85e-07	0.417042	0.886	0.883	0.00817215	2
Ifitm2	6.83e-07	-0.258449	0.789	0.896	0.0115134	2
Erh	7.66e-07	-0.315671	0.805	0.914	0.0129103	2
Clk1	7.88e-07	0.41673	0.612	0.419	0.0132701	2
Rpl4	8.98e-07	-0.250787	1	1	0.0151306	2
Arpc1b	9.53e-07	-0.347519	0.97	0.995	0.0160605	2
Gm12191	3.08e-06	-0.407391	0.287	0.455	0.0518777	2
Ddx5	3.21e-06	0.262878	1	1	0.0541423	2
Trim12a	4.85e-06	0.427056	0.42	0.243	0.0816239	2
Inpp5d	5.28e-06	0.364195	0.504	0.306	0.0890238	2
Sfr1	5.56e-06	-0.34543	0.455	0.626	0.0937235	2
Gvin3	6.05e-06	0.44315	0.539	0.347	0.101904	2
Hdac7	8.93e-06	0.448546	0.304	0.144	0.150499	2
Gm4258	1.11e-05	1.51679	0.314	0.167	0.186341	2
Fli1	1.21e-05	-0.488416	0.377	0.523	0.203084	2
Ubc	1.21e-05	-0.293813	0.916	0.977	0.203486	2
Aldh2	1.32e-05	-0.333285	0.596	0.743	0.222781	2
Trim5	1.45e-05	0.284426	0.295	0.131	0.24384	2
Rpl22l1	1.5e-05	-0.301218	0.986	1	0.252155	2
Mef2c	1.67e-05	0.330044	0.97	0.959	0.280771	2
Mettl23	1.69e-05	0.32106	0.407	0.225	0.284631	2
Pabpc1	1.74e-05	-0.295602	0.995	1	0.293858	2
Map1lc3b	1.82e-05	-0.284098	0.84	0.91	0.305876	2
Gm8369	1.87e-05	-0.35536	0.236	0.392	0.314682	2
Stat1	2.8e-05	0.358003	0.385	0.216	0.47222	2
Abi3	2.82e-05	0.363379	0.355	0.194	0.475572	2
Ppp1r18	3.35e-05	0.343215	0.501	0.333	0.564128	2
Btg1	4.55e-05	0.32344	0.989	0.995	0.766309	2
Pag1	4.63e-05	0.495345	0.599	0.477	0.780497	2
Scd1	5.3e-05	0.318429	0.737	0.595	0.893135	2
Gstp1	5.74e-05	-0.303248	0.141	0.27	0.967049	2
Il21r	6.3e-05	-0.358271	0.225	0.365	1	2
Stk17b	6.34e-05	0.331868	0.894	0.847	1	2
Oaz1	6.57e-05	-0.269229	0.967	0.986	1	2
Ktn1	8.6e-05	0.290786	0.388	0.225	1	2
Tsc22d3	8.85e-05	0.382811	0.659	0.505	1	2
Rn7sk	9.99e-05	0.313653	0.94	0.937	1	2
Zfas1	0.00010555	0.308007	0.396	0.23	1	2
Ltb	0.000112988	-0.277446	0.902	0.923	1	2
Maml2	0.000121599	0.434604	0.499	0.342	1	2
Calm1	0.000125235	-0.306011	0.997	1	1	2
Polr2k	0.000127185	0.290474	0.317	0.171	1	2
Cxcr4	0.000127694	0.362574	0.355	0.207	1	2
Add3	0.000139814	-0.269215	0.585	0.725	1	2
Pnisr	0.000141861	0.350642	0.566	0.414	1	2
Eno1	0.000159722	-0.271157	0.886	0.959	1	2
Inpp4b	0.000163668	0.297636	0.271	0.14	1	2
Grap	0.000212823	-0.355587	0.491	0.586	1	2
Eif3i	0.000259691	-0.324514	0.702	0.784	1	2
Birc3	0.000272432	-0.285123	0.236	0.369	1	2
Cnot3	0.000307739	0.33547	0.458	0.311	1	2
Scaf11	0.000339264	-0.290164	0.588	0.716	1	2
Tmem123	0.000349979	-0.342516	0.539	0.644	1	2
Epc2	0.000357856	0.279323	0.282	0.153	1	2
Acadl	0.000387573	0.31231	0.336	0.203	1	2
Ankrd44	0.000403085	0.276814	0.45	0.293	1	2
S100a10	0.000460452	-0.363755	0.967	0.968	1	2
Gimap3	0.000481171	-0.327229	0.382	0.509	1	2
1810037I17Rik	0.000578386	-0.257577	0.52	0.64	1	2
Rbm5	0.000584135	0.261141	0.442	0.297	1	2
Pebp1	0.000613096	-0.258603	0.501	0.626	1	2
Tagln2	0.000675063	-0.252401	0.851	0.923	1	2
Satb1	0.000719329	0.612326	0.491	0.365	1	2
Dennd4a	0.000804434	-0.427559	0.306	0.419	1	2
Prdx1	0.000832846	-0.261298	0.921	0.959	1	2
Rel	0.000878435	-0.375944	0.453	0.568	1	2
Limd2	0.000965233	-0.280177	0.824	0.874	1	2
Sla	0.00104356	0.277697	0.379	0.252	1	2
Crip1	0.00149468	0.296231	0.995	0.995	1	2
Cox14	0.00150285	-0.269856	0.382	0.482	1	2
Numa1	0.00165713	0.257353	0.293	0.176	1	2
Sri	0.00169223	-0.314904	0.726	0.788	1	2
Ifi27	0.00176789	0.274231	0.287	0.176	1	2
Serinc3	0.00177155	0.260195	0.997	0.995	1	2
Sumo2	0.00179563	-0.287522	0.179	0.275	1	2
Slamf6	0.00181121	0.277855	0.485	0.356	1	2
Med28	0.00188581	-0.310828	0.241	0.342	1	2
Tprgl	0.0019469	-0.302864	0.276	0.383	1	2
Malt1	0.00230141	0.273005	0.415	0.293	1	2
Foxp1	0.00265392	-0.285544	0.959	0.941	1	2
Nmt1	0.00306987	0.279358	0.382	0.266	1	2
Xiap	0.00339651	0.291344	0.42	0.306	1	2
Fkbp3	0.00344069	-0.301074	0.415	0.518	1	2
Bmyc	0.00382816	-0.282246	0.312	0.41	1	2
Sap18	0.00424325	-0.255338	0.352	0.441	1	2
Trp53inp1	0.00457831	0.406556	0.266	0.167	1	2
Rps6-ps4	0.00461774	-0.318706	0.45	0.5	1	2
Ccny	0.00462111	-0.262072	0.22	0.311	1	2
Zfp36l2	0.00463944	0.27672	0.911	0.905	1	2
Sf3b5	0.00512592	-0.251093	0.501	0.59	1	2
1810058I24Rik	0.00540689	-0.26878	0.317	0.405	1	2
Tnfaip8l2	0.00648776	-0.325886	0.266	0.347	1	2
Smc6	0.00749095	-0.268797	0.42	0.514	1	2
Syf2	0.0076899	-0.254437	0.477	0.541	1	2
Mndal	0.00779677	-0.278913	0.824	0.874	1	2
Csnk1g3	0.00830616	-0.295751	0.352	0.432	1	2
Atrx	0.0090462	0.284169	0.715	0.707	1	2
Filip1l	0.0117425	-0.254583	0.634	0.689	1	2
Atp2b1	0.0153805	-0.252937	0.732	0.77	1	2
Zc3h15	0.016251	-0.257887	0.344	0.414	1	2
Cul3	0.017968	-0.309589	0.352	0.405	1	2
Btla	0.0180073	-0.295056	0.469	0.523	1	2
Cd48	0.0186864	-0.25913	0.331	0.396	1	2
Serpinb1a	0.019454	-0.310867	0.409	0.468	1	2
Lrrk2	0.020911	-0.27111	0.255	0.324	1	2
Ifi203	0.0321496	-0.269188	0.715	0.77	1	2
Ifi209	0.0375539	-0.266991	0.496	0.536	1	2
Glcci1	0.0951884	0.29919	0.366	0.32	1	2
Cd55	0.0998472	-0.276353	0.688	0.698	1	2
Sec11c	0.219076	0.338702	0.499	0.45	1	2
Xbp1	0.501314	0.434759	0.388	0.432	1	2
Mzb1	0.663797	0.263588	0.696	0.68	1	2
Txndc5	0.823071	0.558925	0.298	0.315	1	2
Ftl1-ps2	4.83e-103	3.12007	0.996	0.039	8.14e-99	3
Ifi202b	3.42e-58	1.10845	0.651	0	5.76e-54	3
Gm34084	6.23e-57	1.3506	0.643	0	1.05e-52	3
Gm15501	1.31e-53	1.0092	1	0.982	2.21e-49	3
LOC118568312	2.86e-47	1.07311	1	1	4.82e-43	3
Rpl27a-ps4	9.66e-42	1.01562	0.851	0.397	1.63e-37	3
Rps3a1	1.98e-40	-0.635983	1	1	3.33e-36	3
Ftl1	1.43e-39	-0.912013	1	1	2.4e-35	3
Gm15682	9.73e-39	0.952612	0.855	0.418	1.64e-34	3
Rps8	2.51e-37	-0.574464	1	1	4.23e-33	3
B2m	1.4e-35	0.668996	1	1	2.37e-31	3
BC018473	1.15e-28	-0.808816	0	0.376	1.94e-24	3
Ifi27l2a	2.36e-26	1.12531	0.974	0.876	3.98e-22	3
Rps15a	1.42e-25	-0.479198	1	1	2.39e-21	3
Gm42031	2.44e-25	-0.70514	0.022	0.379	4.11e-21	3
Gm7429	6.19e-25	0.537574	0.435	0.06	1.04e-20	3
Rplp2	1.35e-24	-0.362248	1	1	2.27e-20	3
Bst2	1.76e-24	0.835378	0.892	0.603	2.97e-20	3
Gm51963	8.25e-24	0.456303	0.331	0.011	1.39e-19	3
Rpl41	1.33e-23	-0.393918	1	1	2.24e-19	3
Rplp1	4.36e-23	-0.419016	1	1	7.34e-19	3
Rps25	1.79e-22	-0.394433	1	1	3.02e-18	3
Rpl34-ps1	4.12e-22	0.538862	0.461	0.099	6.94e-18	3
Prdx2	1.12e-21	-0.620303	0.691	0.883	1.89e-17	3
H2-K1	1.06e-19	0.528983	1	1	1.78e-15	3
Rps6	2.1e-19	-0.549562	0.77	0.915	3.54e-15	3
Rpl21	2.52e-19	-0.376171	1	1	4.25e-15	3
Gm36161	3.61e-19	0.679132	0.848	0.493	6.09e-15	3
Hebp1	1.67e-18	-0.711024	0.487	0.777	2.81e-14	3
Pnp	1.03e-17	0.687683	0.866	0.734	1.73e-13	3
Rpl23a	1.48e-17	-0.367405	1	0.996	2.49e-13	3
Ocel1	2.93e-17	-0.482217	0.186	0.525	4.93e-13	3
Epsti1	5.38e-17	0.666275	0.796	0.546	9.07e-13	3
Uba52	1.13e-16	-0.307024	1	1	1.9e-12	3
Sdc3	1.16e-16	0.682719	0.892	0.699	1.96e-12	3
H2aj	1.39e-15	-0.537874	0.892	0.968	2.34e-11	3
Cyp4f18	1.87e-15	0.655105	0.673	0.355	3.15e-11	3
Rpl9	2e-15	-0.334841	1	1	3.36e-11	3
Ifitm3	2.48e-15	0.735463	0.996	0.961	4.18e-11	3
Rps29	3.93e-15	0.294003	1	1	6.62e-11	3
Rplp0	5.09e-15	-0.361714	1	1	8.57e-11	3
S100a9	1.08e-14	-0.878396	0.268	0.571	1.83e-10	3
Rpl13	1.34e-14	-0.325266	1	1	2.26e-10	3
Irf7	1.54e-14	0.595878	0.703	0.394	2.59e-10	3
Lgals3bp	2.34e-14	0.683554	0.784	0.596	3.95e-10	3
Rps13	2.8e-14	-0.294414	1	1	4.72e-10	3
Lars2	2.84e-14	0.568666	0.896	0.741	4.79e-10	3
Rps7	3.42e-14	-0.369058	1	1	5.77e-10	3
Rack1	4.01e-14	-0.312869	1	1	6.75e-10	3
Pttg1	9.46e-14	0.345977	0.32	0.071	1.59e-09	3
Rpl11	1.86e-13	-0.307224	1	1	3.13e-09	3
Rpl35a	2.73e-13	-0.272079	1	1	4.6e-09	3
Rps10	3.09e-13	-0.284546	1	1	5.2e-09	3
Rpsa	3.55e-13	-0.324321	1	1	5.98e-09	3
Ccl9	7.9e-13	0.721067	0.963	0.904	1.33e-08	3
Rpl14	1.23e-12	-0.306855	0.996	1	2.07e-08	3
Cfb	1.24e-12	0.530803	0.539	0.248	2.08e-08	3
Rpl26	1.73e-12	-0.288382	1	1	2.92e-08	3
Rpl3	1.83e-12	-0.333404	1	1	3.07e-08	3
Rps16	3.24e-12	-0.281685	1	1	5.46e-08	3
Rpl12	6.02e-12	-0.365097	1	1	1.01e-07	3
Eps8	7.06e-12	0.449597	0.517	0.245	1.19e-07	3
Pltp	7.95e-12	1.03466	0.836	0.723	1.34e-07	3
S100a8	8.55e-12	-0.672152	0.238	0.521	1.44e-07	3
Trim30d	9.58e-12	0.410009	0.431	0.174	1.61e-07	3
Rpl8	1.46e-11	-0.278898	1	1	2.47e-07	3
Rps15	1.76e-11	-0.306151	1	1	2.97e-07	3
Ccl6	1.87e-11	0.710168	0.967	0.897	3.15e-07	3
Ubb	2.36e-11	-0.30629	0.993	1	3.98e-07	3
Rpl27a	2.55e-11	-0.25955	1	1	4.3e-07	3
Rps2	3.29e-11	-0.32648	1	1	5.55e-07	3
Gadd45gip1	3.45e-11	-0.36801	0.219	0.489	5.81e-07	3
Rps4x	3.86e-11	-0.302691	1	1	6.5e-07	3
Dynlt1b	4.37e-11	0.292562	0.253	0.053	7.37e-07	3
Rpl5	4.61e-11	-0.296798	0.996	0.996	7.77e-07	3
Casp4	5.33e-11	0.32711	0.268	0.064	8.97e-07	3
H2-D1	6.77e-11	0.309832	1	1	1.14e-06	3
Mndal	7.8e-11	0.535558	0.799	0.663	1.31e-06	3
Dleu2	8.51e-11	0.473943	0.822	0.631	1.43e-06	3
Hyi	1.08e-10	0.369007	0.401	0.163	1.81e-06	3
Rpl32	1.24e-10	-0.269286	1	1	2.08e-06	3
Wdr83os	1.26e-10	-0.408541	0.543	0.745	2.12e-06	3
Dnajc15	1.28e-10	0.392052	0.636	0.397	2.16e-06	3
Rps3	2.7e-10	-0.257452	1	1	4.55e-06	3
Rtp4	2.76e-10	0.457286	0.651	0.379	4.65e-06	3
Apoc2	3.28e-10	0.610517	0.454	0.206	5.52e-06	3
Nfkbiz	3.36e-10	0.478257	0.476	0.234	5.67e-06	3
Gvin3	3.37e-10	0.545445	0.766	0.532	5.68e-06	3
Ly86	3.48e-10	0.653846	0.922	0.876	5.87e-06	3
Gab1	3.55e-10	0.362737	0.383	0.152	5.98e-06	3
St3gal4	4.23e-10	0.55814	0.613	0.408	7.13e-06	3
Ms4a4a	8.31e-10	-0.731134	0.747	0.83	1.4e-05	3
Cd74	9.3e-10	-0.393268	0.993	1	1.57e-05	3
Grn	1.03e-09	0.425767	0.985	0.94	1.74e-05	3
Colgalt1	1.06e-09	0.468819	0.654	0.461	1.79e-05	3
Gas5	1.12e-09	-0.501707	0.558	0.738	1.89e-05	3
Rpl10a	1.28e-09	-0.265598	1	0.996	2.15e-05	3
Gda	1.56e-09	0.586142	0.877	0.734	2.63e-05	3
Elob	2.05e-09	-0.338	0.952	0.975	3.45e-05	3
Sh3bgrl3	2.06e-09	0.314021	1	0.996	3.46e-05	3
Slc35f6	2.72e-09	-0.336577	0.268	0.504	4.58e-05	3
H2-Ab1	3.08e-09	-0.410178	0.981	0.989	5.18e-05	3
Clec4a1	3.08e-09	0.488359	0.914	0.848	5.19e-05	3
Ubc	3.1e-09	-0.396488	0.959	0.975	5.22e-05	3
Plin2	3.5e-09	0.417097	0.914	0.812	5.89e-05	3
Pdia6	3.58e-09	-0.484971	0.822	0.915	6.04e-05	3
Ncf4	3.86e-09	-0.386069	0.926	0.975	6.5e-05	3
Samhd1	3.96e-09	0.414632	0.926	0.837	6.67e-05	3
H2-T24	5.02e-09	0.333231	0.387	0.17	8.45e-05	3
Eef1b2	7.2e-09	-0.314705	0.985	0.982	0.000121329	3
Lamp2	1.38e-08	0.334308	0.985	0.901	0.000232572	3
Slc28a2	1.56e-08	0.33914	0.335	0.135	0.000262417	3
Gm42266	1.74e-08	0.400319	0.71	0.472	0.000292362	3
Rpl13a	1.86e-08	-0.25561	1	1	0.000314091	3
Gm12191	2.02e-08	-0.34406	0.338	0.564	0.000340124	3
Serinc3	2.25e-08	0.463188	0.981	0.933	0.000379507	3
Ndufa12	2.29e-08	-0.367496	0.513	0.72	0.000384995	3
Taldo1	2.29e-08	-0.409139	0.926	0.965	0.000385988	3
Ccdc12	2.37e-08	-0.339789	0.781	0.883	0.000399164	3
Htatip2	2.54e-08	-0.29812	0.13	0.326	0.000427189	3
Txnl4a	2.61e-08	-0.359431	0.353	0.557	0.000439489	3
Chil3	3.16e-08	-1.27119	0.364	0.613	0.000532796	3
Polr2k	3.35e-08	0.375039	0.602	0.401	0.000563675	3
Ang	3.73e-08	0.305547	0.283	0.103	0.000627727	3
Oaz1	3.88e-08	-0.282875	0.967	0.989	0.00065319	3
Apobec3	3.95e-08	0.375101	0.416	0.216	0.000665297	3
Rpl4	5.13e-08	-0.289997	0.993	0.986	0.000864555	3
Trim12a	5.4e-08	0.267974	0.323	0.131	0.000909591	3
Zeb2	5.56e-08	0.319764	0.967	0.968	0.000936858	3
Oasl2	5.74e-08	0.440898	0.565	0.355	0.000966379	3
Gsr	6.47e-08	-0.701113	0.342	0.521	0.00108979	3
Tmem160	6.54e-08	-0.322552	0.729	0.879	0.00110113	3
Rpl17	8.4e-08	-0.253069	1	1	0.00141459	3
Marcksl1	1.22e-07	0.46264	0.483	0.27	0.00204932	3
Naaa	1.33e-07	0.449587	0.751	0.61	0.00223914	3
Aprt	1.41e-07	-0.430843	0.822	0.901	0.00237188	3
Nosip	1.43e-07	0.305985	0.45	0.248	0.00240142	3
Sdf2l1	1.45e-07	-0.478566	0.558	0.702	0.00243745	3
Sipa1l1	1.46e-07	0.352458	0.424	0.227	0.00245231	3
Mgp	1.53e-07	-0.344832	0.242	0.44	0.00257987	3
Zbp1	1.61e-07	0.41578	0.558	0.365	0.00270498	3
Clec4a3	2.01e-07	0.366419	0.981	0.943	0.00338965	3
Otulinl	2.03e-07	-0.361213	0.691	0.826	0.00341177	3
Slfn4	2.2e-07	0.370413	0.26	0.092	0.00370853	3
Malat1	2.27e-07	0.338194	1	1	0.00383127	3
Sp100	2.38e-07	0.362023	0.725	0.543	0.00401661	3
Tsc22d3	2.46e-07	0.447964	0.651	0.468	0.00414084	3
Spp1	2.84e-07	-1.00469	0.338	0.564	0.00479247	3
Msr1	3.07e-07	-0.484375	0.695	0.826	0.00517818	3
H2-DMa	3.42e-07	-0.409613	0.907	0.954	0.00576656	3
Mettl23	3.58e-07	0.265819	0.428	0.23	0.00602323	3
H2-DMb1	3.85e-07	-0.410443	0.874	0.936	0.0064904	3
Lyz2	3.86e-07	-0.467964	1	0.996	0.00650315	3
Crlf2	3.86e-07	0.354926	0.751	0.585	0.00650804	3
Rnase4	3.96e-07	-0.545825	0.569	0.72	0.00666325	3
Gm8995	4.92e-07	0.406203	0.944	0.869	0.00828215	3
Cd36	6.78e-07	0.468109	0.275	0.11	0.0114277	3
Rpl22l1	8.93e-07	-0.417617	0.732	0.816	0.0150371	3
Ucp2	9.01e-07	0.270858	1	0.996	0.0151716	3
Bola2	1.08e-06	-0.30298	0.658	0.801	0.0181514	3
Rnf150	1.19e-06	-0.292363	0.112	0.27	0.0201089	3
Siglec1	1.23e-06	0.276513	0.349	0.174	0.0207837	3
Plekho2	1.29e-06	0.4118	0.725	0.578	0.0217769	3
Tgfbi	1.3e-06	-0.436097	0.888	0.968	0.0218343	3
Clec4n	1.33e-06	-0.445373	0.58	0.72	0.022465	3
Pld3	1.51e-06	0.373779	0.528	0.355	0.0254294	3
Arhgap30	1.54e-06	0.302188	0.926	0.812	0.0260016	3
F630028O10Rik	1.54e-06	-0.503817	0.372	0.535	0.0260142	3
Capzb	1.59e-06	0.275943	0.985	0.979	0.0268332	3
Cndp2	1.63e-06	0.373338	0.699	0.567	0.0274709	3
Rad23a	1.78e-06	-0.302801	0.316	0.5	0.0299393	3
Lilra6	1.78e-06	-0.312078	0.197	0.376	0.0299755	3
Pilra	1.98e-06	-0.376335	0.572	0.727	0.0334056	3
Rgs2	2.18e-06	-0.437224	0.732	0.837	0.0367313	3
Slc7a8	2.23e-06	-0.348751	0.338	0.525	0.0375568	3
Mrps24	2.23e-06	-0.277946	0.673	0.791	0.0375678	3
F11r	2.23e-06	-0.396674	0.383	0.564	0.0376244	3
Gas7	2.31e-06	0.407531	0.643	0.479	0.0388692	3
Ifitm2	2.34e-06	0.418278	0.993	0.986	0.0393543	3
N4bp1	2.5e-06	0.365393	0.695	0.535	0.0420937	3
C3ar1	3.42e-06	0.482204	0.874	0.77	0.0575886	3
Smdt1	4.09e-06	-0.287717	0.918	0.961	0.0689776	3
Hk2	4.15e-06	0.315509	0.572	0.387	0.0699092	3
Lgals9	4.24e-06	0.342213	0.714	0.553	0.0713757	3
Prpf38b	4.28e-06	0.264696	0.673	0.493	0.0720189	3
Cybb	4.67e-06	0.322943	0.985	0.957	0.0787263	3
Atp5g1	4.81e-06	-0.300432	0.892	0.901	0.0810328	3
Rap1b	5.38e-06	0.319722	0.952	0.911	0.0907073	3
Dtx3l	5.51e-06	0.29844	0.58	0.408	0.0927895	3
Cd53	6.15e-06	0.261982	0.985	0.947	0.103679	3
Rhoc	6.65e-06	0.430659	0.383	0.213	0.111974	3
Calr	7.34e-06	-0.299175	0.955	0.975	0.123703	3
Camkk2	7.41e-06	0.373415	0.524	0.369	0.124799	3
Sh3bgrl	7.92e-06	0.34324	0.926	0.872	0.133487	3
Rnf114	8.02e-06	0.280393	0.524	0.358	0.135117	3
Slfn5	8.05e-06	0.383196	0.755	0.617	0.135691	3
Nmt1	8.23e-06	0.313396	0.859	0.766	0.138568	3
Gdf3	8.53e-06	0.408713	0.253	0.103	0.143628	3
Apoe	9.12e-06	0.5326	0.996	1	0.153713	3
Ciita	9.6e-06	-0.491251	0.584	0.674	0.161797	3
Scarb2	1.01e-05	0.284528	0.61	0.45	0.169572	3
Pdia3	1.02e-05	-0.306307	0.948	0.947	0.172316	3
Ppp1r18	1.15e-05	0.325477	0.825	0.706	0.193957	3
Rilpl2	1.45e-05	0.266456	0.327	0.174	0.243644	3
Cd47	1.48e-05	0.280522	0.941	0.879	0.249908	3
Gm19765	1.55e-05	0.250362	0.349	0.191	0.260764	3
Itgax	1.72e-05	-0.348065	0.123	0.27	0.290565	3
Gabarapl2	1.73e-05	-0.277178	0.517	0.688	0.291938	3
Fli1	1.83e-05	0.290928	0.628	0.489	0.30789	3
Dhrs3	1.86e-05	0.321515	0.784	0.638	0.313043	3
Rnf141	1.9e-05	0.292103	0.435	0.277	0.319536	3
Col3a1	2.08e-05	-0.271196	0.26	0.415	0.349995	3
Ppp1r14b	2.13e-05	-0.305726	0.651	0.77	0.358447	3
H2-Eb1	2.13e-05	-0.324712	0.985	0.989	0.358505	3
Ptprj	2.17e-05	0.319852	0.703	0.55	0.365761	3
Sorl1	2.73e-05	-0.301345	0.416	0.585	0.460055	3
Folr2	2.77e-05	0.423748	0.305	0.16	0.466577	3
Ptafr	3.1e-05	0.32216	0.725	0.596	0.522513	3
Cd300ld	3.1e-05	0.332229	0.74	0.617	0.522628	3
Adgre5	3.15e-05	0.348007	0.814	0.656	0.531185	3
Gna13	3.16e-05	0.305612	0.717	0.571	0.532758	3
Mpp1	3.21e-05	0.286818	0.658	0.518	0.541018	3
Eepd1	3.25e-05	0.255175	0.279	0.142	0.546982	3
AA467197	3.28e-05	-0.733601	0.115	0.252	0.552213	3
Pmepa1	3.43e-05	-0.781514	0.208	0.351	0.578658	3
Bach1	3.51e-05	0.335162	0.792	0.695	0.590801	3
Dock10	3.66e-05	-0.317489	0.517	0.652	0.617312	3
Tapbp	3.73e-05	0.297239	0.796	0.713	0.627996	3
Metrnl	3.85e-05	0.358914	0.877	0.784	0.647965	3
Tap1	3.85e-05	0.258487	0.621	0.465	0.648774	3
Gpx1	3.91e-05	0.320829	1	1	0.659436	3
Pgap2	3.94e-05	0.29806	0.569	0.433	0.663351	3
Thbs1	4.11e-05	1.09946	0.513	0.34	0.691697	3
Csf2rb	4.23e-05	-0.317708	0.658	0.791	0.713286	3
Mertk	4.79e-05	0.290481	0.476	0.323	0.807153	3
Arhgef10l	4.8e-05	0.255073	0.457	0.291	0.808972	3
Sh2d1b1	4.82e-05	-0.253839	0.216	0.372	0.811568	3
Pomp	4.89e-05	-0.275356	0.9	0.926	0.823815	3
Dck	5.27e-05	0.317389	0.424	0.273	0.888299	3
Hspa1a	5.34e-05	0.251211	0.349	0.191	0.898923	3
Fuca1	5.41e-05	-0.268541	0.829	0.908	0.911445	3
Rnf213	5.72e-05	0.330679	0.643	0.475	0.963965	3
Cd14	5.88e-05	0.458879	0.862	0.745	0.989987	3
Tmsb10	5.94e-05	0.343188	0.989	0.982	0.999824	3
Wfdc17	6.1e-05	0.493789	0.974	0.947	1	3
Bmyc	6.32e-05	-0.27333	0.327	0.486	1	3
Rgl1	6.52e-05	0.263293	0.323	0.181	1	3
Cdkn1a	7.1e-05	0.422891	0.572	0.422	1	3
Rab8b	7.3e-05	0.300847	0.788	0.702	1	3
Ccnl1	8.13e-05	0.270449	0.673	0.528	1	3
Samd9l	8.17e-05	0.274743	0.58	0.422	1	3
Eif3c	8.89e-05	-0.251439	0.818	0.883	1	3
Ncf1	9.78e-05	0.322286	0.87	0.777	1	3
Selenop	0.000102751	0.391892	0.896	0.844	1	3
Gm38733	0.000106605	-0.264264	1	1	1	3
Ly6e	0.000106643	0.300949	0.989	0.975	1	3
Shisa5	0.00011424	0.25199	0.948	0.922	1	3
LOC118567533	0.000115627	0.256776	0.372	0.234	1	3
Fcgrt	0.000117405	0.337696	0.539	0.404	1	3
Tgfbr1	0.000117544	-0.346949	0.454	0.596	1	3
Ms4a4c	0.000137286	0.470477	0.833	0.723	1	3
Axl	0.000139328	0.296975	0.613	0.482	1	3
Kcnq1ot1	0.000145088	-0.280097	0.245	0.397	1	3
Dpysl2	0.000147138	0.256824	0.658	0.528	1	3
Etnk1	0.000147347	0.252023	0.349	0.209	1	3
Cebpb	0.000163733	0.365205	0.967	0.918	1	3
Ccr5	0.000184355	0.275247	0.881	0.83	1	3
Ppm1h	0.000208918	0.267036	0.632	0.489	1	3
Hif1a	0.000215123	0.491442	0.729	0.606	1	3
Ltc4s	0.000215362	0.477026	0.465	0.323	1	3
Cd44	0.000224472	0.430149	0.84	0.773	1	3
Cbr2	0.00024731	0.413686	0.29	0.167	1	3
Niban1	0.000279905	-0.274123	0.45	0.574	1	3
Crip1	0.000292878	0.585941	0.989	0.979	1	3
Dusp6	0.000319669	-0.322435	0.435	0.56	1	3
Tgfb1	0.000338485	-0.276461	0.781	0.823	1	3
Tspan13	0.000344891	-0.412409	0.268	0.394	1	3
Fn1	0.000361872	0.753968	0.825	0.801	1	3
Filip1l	0.000377551	-0.364352	0.55	0.631	1	3
Timp2	0.000415997	0.442028	0.669	0.56	1	3
Wwp1	0.000436336	0.359138	0.442	0.319	1	3
Fpr2	0.000453537	0.262324	0.26	0.142	1	3
C4b	0.000471619	0.465892	0.275	0.156	1	3
Bst1	0.000488189	0.291274	0.613	0.489	1	3
Arf2	0.000489421	0.258013	0.45	0.316	1	3
Ahnak	0.000494583	0.400785	0.941	0.872	1	3
Vmp1	0.000556182	-0.279287	0.755	0.837	1	3
Stat2	0.000592246	0.26716	0.405	0.273	1	3
Nadk	0.000641984	0.270194	0.665	0.582	1	3
Set	0.00068843	-0.261291	0.848	0.901	1	3
Klhl24	0.000714894	0.262124	0.398	0.277	1	3
Serp1	0.000750608	0.336982	0.877	0.876	1	3
Clec12a	0.000797659	0.263837	0.855	0.741	1	3
Runx3	0.000817263	-0.285548	0.364	0.511	1	3
Manf	0.000900681	-0.271886	0.665	0.759	1	3
Rbpj	0.000946056	0.286293	0.881	0.858	1	3
Flna	0.00101748	0.263105	0.892	0.844	1	3
Sirpb1c	0.00102438	-0.258412	0.721	0.77	1	3
Glipr1	0.00108245	-0.272762	0.353	0.461	1	3
C5ar1	0.00115064	0.291519	0.784	0.713	1	3
Lacc1	0.00118557	0.256376	0.39	0.277	1	3
Saa3	0.00119016	0.698028	0.323	0.209	1	3
Dusp1	0.00147273	0.406568	0.572	0.468	1	3
Spn	0.00149074	0.315592	0.294	0.188	1	3
Tnfrsf1b	0.00150105	0.282214	0.74	0.656	1	3
Nfic	0.001569	0.314431	0.684	0.617	1	3
Ckb	0.00158555	-0.456727	0.677	0.72	1	3
Pla2g7	0.00162576	0.335255	0.844	0.766	1	3
Jun	0.00173243	-0.372484	0.751	0.794	1	3
Slamf9	0.00175713	0.495771	0.595	0.493	1	3
Maf	0.00185516	0.379201	0.714	0.624	1	3
Aldoa	0.00198551	-0.278338	0.929	0.95	1	3
Fcgr1	0.00210801	0.31897	0.844	0.805	1	3
H2ac23	0.00224323	0.27325	0.706	0.628	1	3
Glul	0.00231503	0.306746	0.684	0.592	1	3
Itm2b	0.00233357	0.284544	1	0.996	1	3
Klf2	0.0024391	0.332084	0.647	0.532	1	3
Gns	0.00371165	0.251311	0.703	0.663	1	3
Pid1	0.00379261	0.254625	0.81	0.755	1	3
Ltb4r1	0.00470008	-0.358536	0.387	0.493	1	3
AY036118	0.00501008	0.342451	0.732	0.631	1	3
Dpep2	0.00514126	0.296853	0.747	0.652	1	3
Mmp14	0.00529869	0.287367	0.528	0.426	1	3
Mgst1	0.00702812	-0.334718	0.305	0.39	1	3
Itgb5	0.00752984	-0.251011	0.703	0.791	1	3
Neat1	0.00760144	0.307374	0.825	0.784	1	3
Ifitm6	0.00762751	0.315004	0.439	0.337	1	3
Scimp	0.00815309	-0.26862	0.264	0.358	1	3
Mt1	0.00871461	-0.372325	0.714	0.819	1	3
Ezr	0.00909674	0.297978	0.517	0.422	1	3
Trem2	0.00996026	-0.31197	0.766	0.826	1	3
Il1b	0.0100638	0.444718	0.398	0.543	1	3
Tppp3	0.0104601	0.259557	0.409	0.316	1	3
Fcrls	0.0150342	-0.723634	0.268	0.351	1	3
Stab1	0.0180418	-0.278425	0.357	0.447	1	3
Ly6a	0.019027	0.451294	0.42	0.358	1	3
Hmox1	0.0217371	0.414839	0.606	0.514	1	3
S100a4	0.0233776	0.266008	0.907	0.933	1	3
Adgre1	0.0239714	0.257346	0.758	0.748	1	3
Ldlr	0.0283989	0.251238	0.268	0.202	1	3
Lpl	0.0367203	0.530973	0.401	0.323	1	3
Plec	0.0439703	0.261061	0.513	0.443	1	3
Dab2	0.0441539	-0.281495	0.651	0.716	1	3
Clec7a	0.0446458	0.367849	0.747	0.716	1	3
Marcks	0.0503947	0.271622	0.855	0.876	1	3
Vim	0.0611447	0.262814	0.955	0.929	1	3
Anxa2	0.0640989	0.310494	0.874	0.904	1	3
Hp	0.0992668	0.448307	0.428	0.397	1	3
C3	0.107571	0.250705	0.372	0.326	1	3
Pf4	0.120458	-0.297485	0.368	0.429	1	3
Gm4258	0.124593	0.538168	0.331	0.294	1	3
Ccl12	0.166569	0.380618	0.257	0.206	1	3
Ly6c2	0.177278	0.535124	0.383	0.333	1	3
Fabp5	0.220371	-0.866665	0.32	0.372	1	3
Gm9733	0.23915	-0.268274	0.361	0.39	1	3
Ccl2	0.311746	0.437684	0.301	0.266	1	3
Clec4e	0.464572	0.27723	0.413	0.408	1	3
Vcan	0.485344	0.27555	0.349	0.323	1	3
Cd9	0.697325	0.288149	0.364	0.362	1	3
Rps8	8.4e-45	-0.71926	1	1	1.41e-40	4
Ftl1-ps2	7.63e-42	1.0891	0.5	0.016	1.28e-37	4
Gm15501	1.71e-39	0.967124	1	1	2.88e-35	4
Rps3a1	4.81e-39	-0.616202	1	1	8.1e-35	4
Ms4a4b	1.75e-35	-1.23364	0.678	0.959	2.95e-31	4
Gm7429	4.14e-33	0.921382	0.465	0.038	6.98e-29	4
Tpt1	5.13e-32	-0.517725	1	1	8.63e-28	4
Rpl27a-ps4	1.19e-30	0.998677	0.878	0.547	2e-26	4
Rps25	1.56e-30	-0.544015	1	1	2.64e-26	4
Ccr9	1.03e-29	1.63646	0.465	0.06	1.74e-25	4
Rps15	1.31e-29	-0.521939	1	1	2.21e-25	4
LOC118568312	1.52e-28	0.99473	1	1	2.56e-24	4
Rps15a	2.84e-28	-0.497151	1	1	4.78e-24	4
Rplp2	3.29e-27	-0.507994	1	1	5.55e-23	4
Gm15682	8.63e-27	0.962359	0.909	0.704	1.45e-22	4
Rpl9	4.28e-26	-0.474598	1	1	7.21e-22	4
Sox4	4.7e-26	1.30494	0.448	0.066	7.92e-22	4
Uba52	2.76e-25	-0.428773	1	1	4.65e-21	4
Rpl21	3.41e-25	-0.463981	0.996	1	5.74e-21	4
Klf2	7.96e-25	-0.913846	0.9	0.991	1.34e-20	4
Rpl35a	2.7e-24	-0.440031	1	1	4.55e-20	4
Rplp1	1.44e-23	-0.476355	1	1	2.42e-19	4
Rps24	2.05e-22	-0.457404	1	1	3.45e-18	4
Rps16	4.07e-21	-0.429518	1	1	6.85e-17	4
BC018473	9.61e-21	-0.829224	0	0.314	1.62e-16	4
Rpl5	1.37e-20	-0.461001	1	1	2.3e-16	4
Rpl27a	3.41e-20	-0.394743	1	1	5.75e-16	4
Gm4258	7.77e-20	2.09336	0.591	0.252	1.31e-15	4
Rpl17	8.95e-20	-0.393071	1	1	1.51e-15	4
Rps3	1.89e-19	-0.370663	1	1	3.18e-15	4
Malat1	5.73e-19	0.544588	1	1	9.65e-15	4
Rps23	5.74e-19	-0.39138	1	1	9.68e-15	4
Rpl12	1.11e-18	-0.4338	1	1	1.87e-14	4
Rpl13a	2.79e-18	-0.353624	1	1	4.7e-14	4
Rps7	4.32e-18	-0.396129	1	1	7.28e-14	4
Rpl26	4.2e-17	-0.364728	1	1	7.08e-13	4
Rpl19	6.83e-17	-0.347545	1	1	1.15e-12	4
Atp1b3	1.25e-16	-0.664886	0.839	0.969	2.1e-12	4
Rps27	1.51e-16	-0.357336	1	1	2.55e-12	4
Rps5	1.6e-16	-0.400081	1	1	2.7e-12	4
Ms4a6b	1.71e-16	-0.69341	0.722	0.937	2.89e-12	4
Rack1	2.45e-16	-0.373468	1	1	4.13e-12	4
Rpl8	4.59e-16	-0.364332	1	1	7.73e-12	4
Rps6	4.92e-16	-0.61246	0.935	0.991	8.29e-12	4
Rpl14	7.61e-16	-0.428995	1	1	1.28e-11	4
Gm41331	1.49e-15	-0.810271	0.322	0.645	2.51e-11	4
Actb	1.52e-15	0.449882	1	1	2.55e-11	4
Rps19	2.23e-15	-0.382919	1	1	3.75e-11	4
Ftl1	3.04e-15	-0.515876	1	1	5.12e-11	4
Rpl23a	5.36e-15	-0.394729	1	1	9.03e-11	4
Pim1	1.02e-14	-0.879647	0.322	0.626	1.72e-10	4
H2-D1	1.4e-14	-0.438789	1	1	2.36e-10	4
Rps14	1.58e-14	-0.305295	1	1	2.66e-10	4
Ly6c1	3.86e-14	-0.843966	0.078	0.352	6.5e-10	4
Rpl37a	5.49e-14	-0.330055	1	1	9.24e-10	4
Rps27rt	7.2e-14	-0.672945	0.365	0.635	1.21e-09	4
5033421B08Rik	1.45e-13	-0.731215	0.235	0.509	2.44e-09	4
Ddit4	2.27e-13	0.60353	0.374	0.11	3.82e-09	4
Slc38a2	2.73e-13	0.687145	0.6	0.314	4.59e-09	4
Rps13	4.34e-13	-0.299998	1	1	7.31e-09	4
Rpl34-ps1	4.94e-13	0.565113	0.343	0.097	8.33e-09	4
H2-T10	7.38e-13	0.505461	0.343	0.091	1.24e-08	4
Cbx1	1.24e-12	0.617835	0.604	0.321	2.1e-08	4
Rpl10	1.31e-12	-0.33843	1	1	2.21e-08	4
H2ac23	1.88e-12	0.937332	0.874	0.808	3.16e-08	4
Rplp0	3.34e-12	-0.346591	1	1	5.63e-08	4
Dnah8	3.35e-12	0.539071	0.335	0.097	5.64e-08	4
Satb1	4.41e-12	0.956585	0.913	0.84	7.43e-08	4
Rai1	4.94e-12	0.470857	0.417	0.145	8.32e-08	4
Rpl13	7.1e-12	-0.301852	1	1	1.2e-07	4
Rps10	9.09e-12	-0.285054	1	1	1.53e-07	4
Ramp1	2.13e-11	0.642855	0.57	0.296	3.58e-07	4
Resf1	2.59e-11	-0.670581	0.478	0.717	4.36e-07	4
Myo6	2.87e-11	-0.887201	0.052	0.27	4.84e-07	4
Msi2	3.52e-11	0.507563	0.404	0.151	5.93e-07	4
Hdac7	3.85e-11	0.690626	0.496	0.242	6.49e-07	4
Dleu2	4.51e-11	0.507139	0.274	0.066	7.59e-07	4
Rps27a	5.11e-11	-0.276493	1	1	8.61e-07	4
Rpl11	5.43e-11	-0.273778	1	1	9.15e-07	4
Klf3	5.74e-11	-0.676164	0.413	0.638	9.66e-07	4
Rn7sk	5.94e-11	0.47083	0.957	0.903	1e-06	4
Rpl18a	9.97e-11	-0.272651	1	1	1.68e-06	4
Rps4x	1.36e-10	-0.312401	1	1	2.3e-06	4
Il7r	1.89e-10	-0.740123	0.648	0.814	3.19e-06	4
Tmsb4x	1.9e-10	-0.298518	1	1	3.19e-06	4
Trim12a	2.38e-10	0.514906	0.47	0.214	4.01e-06	4
Mettl23	4.49e-10	0.491017	0.409	0.167	7.56e-06	4
Znrf1	4.86e-10	0.589877	0.57	0.33	8.18e-06	4
Rmnd5a	6.23e-10	0.637318	0.383	0.16	1.05e-05	4
Gm12191	6.94e-10	-0.607895	0.304	0.522	1.17e-05	4
Bcl11b	6.97e-10	0.681434	0.935	0.865	1.17e-05	4
Dnmt3a	6.97e-10	0.467393	0.339	0.119	1.17e-05	4
Ssbp2	7.18e-10	0.563317	0.452	0.208	1.21e-05	4
Gimap3	7.81e-10	-0.533868	0.522	0.742	1.32e-05	4
Apobec3	8.46e-10	0.424557	0.3	0.094	1.43e-05	4
Crip1	9.14e-10	-0.395584	0.987	1	1.54e-05	4
Rpl7	9.67e-10	-0.288927	1	1	1.63e-05	4
H2ac8	9.7e-10	0.459616	0.296	0.091	1.63e-05	4
Trim34a	1.06e-09	0.403968	0.278	0.082	1.78e-05	4
Luc7l2	1.2e-09	0.516192	0.861	0.698	2.02e-05	4
Cd3g	1.42e-09	0.420543	0.965	0.912	2.4e-05	4
Gm8995	1.46e-09	-0.528526	0.917	0.947	2.45e-05	4
LOC118567527	1.96e-09	0.65637	0.422	0.198	3.3e-05	4
Rpl41	2.5e-09	-0.254938	1	1	4.22e-05	4
Cd52	4.01e-09	0.459158	0.996	0.997	6.76e-05	4
Scd2	4.79e-09	0.440614	0.361	0.135	8.08e-05	4
Rgcc	6.11e-09	0.496152	0.37	0.157	0.000102945	4
AI662270	7.28e-09	0.421137	0.378	0.157	0.000122579	4
Cd8b1	7.34e-09	1.17179	0.313	0.132	0.000123569	4
Ptpn7	7.41e-09	0.411395	0.309	0.107	0.000124898	4
Lyz2	8.23e-09	-0.347252	0.8	0.934	0.000138566	4
Son	9.22e-09	0.454461	0.991	0.987	0.000155382	4
Rps2	9.38e-09	-0.312028	1	1	0.000158058	4
Pld3	9.98e-09	0.470968	0.352	0.142	0.00016813	4
Tox	1.28e-08	0.615851	0.47	0.248	0.000215221	4
Glcci1	1.29e-08	0.68322	0.339	0.142	0.000218019	4
Rps18	1.68e-08	-0.253276	1	1	0.00028374	4
Gm40309	1.76e-08	0.454512	0.422	0.198	0.000296071	4
Slfn2	1.97e-08	-0.379316	0.87	0.953	0.000331477	4
Pip4k2a	2.04e-08	0.458404	0.461	0.223	0.000342842	4
H2-K1	2.36e-08	-0.303666	0.996	1	0.000397211	4
Itm2a	2.73e-08	1.26348	0.4	0.201	0.000460621	4
Cd74	2.79e-08	-0.537769	0.761	0.912	0.000469606	4
H2-Ab1	2.83e-08	-0.450957	0.6	0.789	0.000476673	4
Hnrnph1	2.89e-08	0.467393	0.517	0.277	0.000487208	4
Tra2b	2.96e-08	0.456518	0.77	0.604	0.000498279	4
Itgal	3.43e-08	0.429282	0.543	0.299	0.000577714	4
Arl4c	3.55e-08	-0.515864	0.574	0.726	0.000598651	4
Camk4	3.57e-08	0.543188	0.452	0.248	0.000601197	4
Clk1	3.67e-08	0.531035	0.639	0.406	0.000617874	4
Ucp2	4.58e-08	0.389275	0.974	0.965	0.00077122	4
Themis	4.86e-08	0.52089	0.43	0.214	0.000818657	4
Nsd3	5.76e-08	-0.49031	0.626	0.777	0.000969757	4
Git2	6.3e-08	0.379699	0.313	0.123	0.00106164	4
Tcf7	7.89e-08	0.486665	0.926	0.887	0.0013287	4
Arhgap30	8.54e-08	0.459509	0.73	0.541	0.00143783	4
Gm30603	8.58e-08	-0.512978	0.17	0.362	0.00144558	4
Snrnp70	8.83e-08	0.45019	0.852	0.695	0.00148708	4
Pan3	9.31e-08	0.352223	0.326	0.135	0.00156904	4
Cfl1	1.01e-07	0.325767	0.996	1	0.00170067	4
Nucb1	1.1e-07	0.364436	0.317	0.126	0.0018538	4
Ldhb	1.37e-07	0.541034	0.304	0.129	0.00230924	4
Igfbp4	1.37e-07	-0.441819	0.417	0.648	0.0023124	4
Tent5c	1.44e-07	-0.48908	0.135	0.324	0.00241993	4
Dusp1	1.53e-07	0.638123	0.317	0.142	0.00257223	4
Ms4a6c	1.74e-07	-0.439642	0.691	0.846	0.00293961	4
Sla	1.85e-07	0.424958	0.326	0.138	0.00311793	4
Lfng	1.87e-07	-0.448164	0.239	0.443	0.00315142	4
Gmfb	2.53e-07	0.325619	0.335	0.142	0.00425386	4
Tmem71	2.61e-07	-0.521915	0.413	0.585	0.0043964	4
Trim12c	2.67e-07	0.385279	0.457	0.233	0.00450268	4
Ankrd17	2.88e-07	0.3208	0.357	0.154	0.00485758	4
Socs3	3.12e-07	-0.473194	0.157	0.352	0.00525648	4
Zfp148	3.46e-07	0.346512	0.509	0.28	0.00582922	4
Abi3	3.49e-07	0.380843	0.296	0.119	0.00587105	4
Fus	3.7e-07	0.442992	0.47	0.267	0.00622837	4
Kmt5a	3.71e-07	0.340184	0.291	0.113	0.00625016	4
Sfpq	3.71e-07	0.449491	0.83	0.667	0.00625532	4
Nme2	3.96e-07	-0.367922	0.987	0.994	0.00666361	4
Tcf12	4.75e-07	0.414151	0.335	0.151	0.00800169	4
Csnk1a1	5.56e-07	0.358488	0.878	0.764	0.00936032	4
Tsc22d3	6.3e-07	-0.452948	0.543	0.704	0.0106056	4
Rabac1	6.31e-07	-0.407076	0.757	0.83	0.0106353	4
Eif1	6.7e-07	-0.297988	1	1	0.0112814	4
Ube2s	6.85e-07	0.404493	0.626	0.434	0.0115379	4
Polr2k	7.85e-07	0.39488	0.322	0.145	0.0132224	4
Cnot3	8.08e-07	0.374111	0.543	0.311	0.0136111	4
Ndufb1	8.22e-07	0.340739	0.957	0.969	0.0138545	4
Ifitm2	9.41e-07	-0.277261	0.765	0.912	0.0158581	4
Ptms	9.49e-07	0.429918	0.47	0.289	0.0159834	4
Ezh2	9.63e-07	0.350098	0.283	0.113	0.0162176	4
Spata13	9.72e-07	0.305036	0.317	0.138	0.0163712	4
Celf2	1.14e-06	0.399006	0.765	0.623	0.0192321	4
Abhd8	1.14e-06	0.365246	0.309	0.135	0.01927	4
Ptprcap	1.21e-06	0.324553	0.891	0.733	0.02039	4
Lsm4	1.29e-06	0.388704	0.587	0.381	0.0216485	4
Hnrnpm	1.38e-06	0.39663	0.748	0.604	0.0231821	4
Khdrbs1	1.46e-06	0.371669	0.804	0.664	0.0246433	4
Vdac1	1.55e-06	0.321816	0.422	0.226	0.0260742	4
Ap3s1	1.57e-06	0.375874	0.352	0.17	0.0265153	4
Cox6c	1.87e-06	0.347654	0.983	0.987	0.0315599	4
Fubp1	1.98e-06	0.447663	0.561	0.352	0.0333941	4
Actg1	2.11e-06	0.357473	0.996	1	0.035476	4
Eef1g	2.33e-06	-0.29896	0.97	0.994	0.0392894	4
Zfp292	2.5e-06	0.364534	0.657	0.443	0.0421114	4
Rab8b	2.5e-06	0.423386	0.413	0.233	0.0421886	4
Tcf3	2.59e-06	0.30035	0.257	0.101	0.0435577	4
Cops6	2.61e-06	0.325014	0.33	0.154	0.0438933	4
Ikzf3	2.61e-06	0.312457	0.27	0.11	0.0439515	4
Dad1	2.97e-06	0.33811	0.857	0.78	0.0500773	4
Rsrc2	3.02e-06	0.382943	0.561	0.346	0.0508457	4
Atp6v0a2	3.26e-06	0.268225	0.274	0.113	0.0548341	4
Fxyd5	3.35e-06	-0.32989	0.983	0.991	0.0563921	4
Tnfaip8	3.35e-06	0.386681	0.557	0.377	0.0564996	4
Smarca4	4.34e-06	0.319941	0.317	0.142	0.073056	4
Eif4g2	4.51e-06	0.311112	0.952	0.937	0.0760519	4
Rps6-ps4	4.52e-06	-0.408893	0.513	0.635	0.0762204	4
Dusp2	4.81e-06	0.407769	0.383	0.204	0.0810093	4
Eif1b	4.83e-06	0.322855	0.478	0.27	0.0813361	4
Baz1b	4.91e-06	0.277376	0.417	0.217	0.0827219	4
Zmiz1	4.93e-06	0.40645	0.317	0.157	0.0829882	4
Ssbp4	5.35e-06	0.334755	0.378	0.198	0.0900671	4
Npc2	5.49e-06	-0.312543	0.952	0.991	0.0924017	4
Vav1	5.54e-06	0.32376	0.296	0.135	0.0933972	4
Senp5	5.94e-06	0.31073	0.257	0.11	0.1001	4
Bcl2	6.05e-06	-0.477343	0.509	0.648	0.101997	4
Glo1	6.85e-06	0.359225	0.37	0.195	0.115459	4
Arglu1	7.5e-06	0.387958	0.643	0.443	0.126398	4
Dapl1	8.75e-06	-0.777834	0.165	0.327	0.14734	4
Cd27	9.28e-06	0.342967	0.557	0.355	0.156271	4
Tspo	9.31e-06	-0.304103	0.935	0.972	0.156841	4
Usp34	9.4e-06	0.365143	0.535	0.327	0.158344	4
Ddx17	9.45e-06	0.440634	0.626	0.484	0.159196	4
Kdm5b	9.92e-06	0.32504	0.361	0.189	0.167182	4
Oga	1.04e-05	0.356124	0.422	0.233	0.174604	4
Tnfsf8	1.12e-05	-0.329873	0.178	0.343	0.188507	4
Atp6v1g1	1.22e-05	0.349556	0.796	0.733	0.204831	4
Prkcb	1.32e-05	0.432326	0.535	0.365	0.222604	4
Psmd1	1.51e-05	0.256265	0.291	0.132	0.254092	4
Acin1	1.56e-05	0.345349	0.726	0.544	0.263285	4
Eef1d	1.59e-05	-0.303182	0.874	0.94	0.267178	4
Cbx3	1.59e-05	0.340481	0.622	0.465	0.268621	4
Rasa2	1.98e-05	0.307736	0.339	0.179	0.333245	4
Lars2	1.99e-05	0.316526	0.961	0.969	0.336032	4
Msl2	2.09e-05	0.324789	0.357	0.189	0.352906	4
Mcl1	2.1e-05	-0.309585	0.97	0.991	0.353475	4
Oxr1	2.1e-05	0.32451	0.287	0.135	0.353957	4
H2-Aa	2.12e-05	-0.358034	0.574	0.739	0.356951	4
Crlf3	2.17e-05	-0.425692	0.661	0.733	0.365022	4
Adcy7	2.19e-05	0.26151	0.261	0.116	0.368976	4
Ctsw	2.22e-05	0.348748	0.287	0.138	0.373933	4
Zcchc9	2.51e-05	0.263664	0.378	0.198	0.423388	4
Lcp2	2.56e-05	0.36477	0.526	0.346	0.431678	4
Etnk1	2.68e-05	0.325839	0.5	0.311	0.451807	4
Cd2	2.71e-05	0.427436	0.687	0.566	0.455841	4
Fip1l1	2.81e-05	0.326843	0.417	0.239	0.473406	4
Lck	2.96e-05	0.410426	0.735	0.632	0.497814	4
Esd	3.08e-05	0.333424	0.565	0.409	0.518089	4
Strbp	3.18e-05	0.375105	0.37	0.204	0.534884	4
Ewsr1	3.21e-05	0.378924	0.5	0.324	0.540745	4
Ly6a	3.22e-05	-0.450307	0.317	0.465	0.54326	4
[truncated: 13,432 more rows]
