# Supplementary material for: Myofibroblast Ccn3 is regulated by Yap and Wwtr1 and contributes to adverse cardiac outcomes
Source: Front Cardiovasc Med. 2023 Mar 14;10:1142612. doi: 10.3389/fcvm.2023.1142612 (PMC10043314; doi:10.3389/fcvm.2023.1142612)
Supplement: Supplementary file 4 [file Table7.xlsx]

## Sheet: Cluster5only_marker_genes_2022-
p_val	avg_log2FC	pct.1	pct.2	p_val_adj	cluster	gene
8.75014e-33	3.03403	0.864	0.497	1.31768e-28	0	Igfbp5
6.28093e-40	2.17267	0.927	0.503	9.45846e-36	0	Krt19
5.22087e-07	2.00663	0.847	0.695	0.00786211	0	S100a9
8.69872e-35	1.96845	0.972	0.795	1.30994e-30	0	Dmkn
9.08094e-23	1.9455	0.751	0.328	1.3675e-18	0	Ccn3
0.000142043	1.89625	0.825	0.695	1	0	S100a8
1.94442e-27	1.71695	0.836	0.406	2.9281e-23	0	Aqp5
5.67136e-41	1.65182	1	0.925	8.5405e-37	0	Igfbp6
3.03982e-35	1.5903	1	0.99	4.57767e-31	0	Hspb1
6.23021e-32	1.58594	0.881	0.477	9.38207e-28	0	Tesc
6.58692e-12	1.53952	0.571	0.286	9.91924e-08	0	Igfbp3
3.40233e-18	1.47789	0.712	0.37	5.12356e-14	0	Thbd
1.43404e-18	1.46385	0.565	0.208	2.15952e-14	0	Tnfrsf11b
9.51877e-11	1.4633	0.723	0.552	1.43343e-06	0	Des
1.11807e-27	1.44313	0.808	0.39	1.6837e-23	0	Cldn15
8.63976e-20	1.40383	0.599	0.221	1.30106e-15	0	Fabp3
1.62672e-30	1.38796	0.932	0.552	2.44968e-26	0	Upk3b
2.01715e-35	1.34388	1	1	3.03762e-31	0	Crip1
0.00109648	1.32223	0.299	0.175	1	0	Retnlg
5.25091e-15	1.31988	0.525	0.192	7.90735e-11	0	Msln
1.89125e-19	1.30733	0.542	0.166	2.84803e-15	0	Gng13
0.000161446	1.29621	0.819	0.714	1	0	Lyz2
3.46209e-18	1.2908	0.791	0.474	5.21355e-14	0	Uap1
1.38297e-20	1.27569	0.791	0.38	2.08261e-16	0	Upk1b
1.11576e-17	1.26881	0.655	0.299	1.68023e-13	0	Tinagl1
2.17125e-21	1.25861	0.904	0.705	3.26968e-17	0	Laptm4b
5.72784e-14	1.2542	0.819	0.636	8.62555e-10	0	Klf4
1.71775e-25	1.25395	0.921	0.581	2.58676e-21	0	Pkhd1l1
4.63183e-18	1.18937	0.932	0.724	6.97507e-14	0	Lgals3
5.03658e-13	1.18398	0.65	0.347	7.58459e-09	0	Pnoc
1.30677e-16	1.17455	0.96	0.802	1.96786e-12	0	Lgals7
1.22518e-26	1.16857	0.977	0.877	1.84499e-22	0	Nkain4
2.02896e-15	1.1356	0.921	0.802	3.05542e-11	0	Klf2
1.54142e-36	1.13156	1	0.961	2.32122e-32	0	Prr13
1.52911e-18	1.12041	0.966	0.867	2.30269e-14	0	Cryab
9.15621e-17	1.10559	0.949	0.828	1.37883e-12	0	Rhob
3.68773e-20	1.10252	0.91	0.679	5.55336e-16	0	Sbsn
6.67248e-21	1.10211	0.718	0.341	1.00481e-16	0	Wfdc1
1.87233e-15	1.08914	0.797	0.474	2.81955e-11	0	Fgf1
1.43026e-22	1.05789	0.853	0.477	2.15382e-18	0	Arl4d
2.41531e-28	1.05637	1	0.99	3.63722e-24	0	S100a10
5.13907e-23	1.05369	1	1	7.73892e-19	0	S100a6
8.15908e-19	1.04284	0.927	0.662	1.22868e-14	0	Clec3b
5.83466e-22	1.04055	0.966	0.776	8.78641e-18	0	Ezr
9.79766e-32	1.03174	1	1	1.47543e-27	0	Lgals1
1.05228e-18	1.02884	0.859	0.542	1.58463e-14	0	Smpd3
1.14745e-10	1.01777	0.768	0.552	1.72794e-06	0	Prss23
3.62495e-13	1.00631	0.96	0.87	5.45881e-09	0	Ier3
7.97867e-22	1.00313	0.994	0.987	1.20151e-17	0	Jund
1.02733e-05	0.99806	0.757	0.581	0.154706	0	Tyrobp
1.88165e-21	0.993214	0.977	0.922	2.83358e-17	0	S100a16
4.18949e-21	0.992239	0.91	0.555	6.30896e-17	0	Serpinb1a
4.36068e-30	0.989964	1	1	6.56675e-26	0	Emp3
1.32689e-17	0.989091	0.836	0.519	1.99817e-13	0	Gpm6a
3.60353e-12	0.98646	0.395	0.133	5.42656e-08	0	Has1
1.01385e-16	0.973754	0.61	0.266	1.52676e-12	0	Podxl
6.19362e-07	0.973632	0.22	0.068	0.00932698	0	Nppc
1.27755e-12	0.969106	0.412	0.136	1.92387e-08	0	Aqp1
3.21579e-22	0.95812	0.751	0.351	4.84266e-18	0	Esam
2.39627e-16	0.953252	0.582	0.227	3.60855e-12	0	Sema3c
2.42673e-27	0.948236	1	1	3.65441e-23	0	Anxa2
4.44647e-17	0.937628	0.621	0.25	6.69594e-13	0	Anxa8
2.95496e-14	0.924712	0.949	0.789	4.44987e-10	0	Spon2
5.37182e-17	0.923546	0.994	0.89	8.08942e-13	0	Cxadr
2.64868e-15	0.917927	0.831	0.578	3.98865e-11	0	Crip2
2.66572e-16	0.917514	0.825	0.558	4.01432e-12	0	Cd200
2.47077e-10	0.916049	0.712	0.51	3.72074e-06	0	Hspa1a
1.54907e-22	0.910322	0.983	0.958	2.33274e-18	0	Taldo1
4.6059e-18	0.900071	0.695	0.334	6.93603e-14	0	Rab6b
6.11907e-17	0.895396	0.475	0.146	9.2147e-13	0	Adgrf5
4.70022e-11	0.887443	0.853	0.653	7.07806e-07	0	Serpinb6b
1.32174e-31	0.885319	1	0.997	1.99041e-27	0	Timp2
7.09439e-18	0.884988	0.887	0.568	1.06834e-13	0	Naaa
1.59105e-21	0.880786	0.91	0.601	2.39596e-17	0	Tmem151a
1.11155e-26	0.877619	1	0.86	1.67389e-22	0	Ptgs1
2.56374e-14	0.866966	0.746	0.396	3.86074e-10	0	Cldn3
2.22773e-10	0.861242	0.435	0.175	3.35474e-06	0	Krt18
6.12283e-09	0.859177	0.486	0.24	9.22038e-05	0	Inhba
6.03618e-17	0.84961	0.972	0.847	9.08988e-13	0	Fxyd5
2.63257e-12	0.844135	0.96	0.883	3.96439e-08	0	Ugdh
3.83952e-18	0.841039	0.949	0.776	5.78193e-14	0	Frmd4b
2.80155e-18	0.836936	0.938	0.747	4.21886e-14	0	Emilin2
4.00881e-20	0.836285	0.96	0.854	6.03687e-16	0	Smim1
1.99515e-07	0.832952	0.305	0.127	0.0030045	0	Krtdap
1.80496e-20	0.83089	0.751	0.36	2.7181e-16	0	Gata5
1.65984e-18	0.822888	0.944	0.753	2.49955e-14	0	Elovl1
4.05108e-19	0.820876	0.814	0.461	6.10052e-15	0	Ttc9
5.18552e-09	0.819289	0.633	0.37	7.80888e-05	0	Chil3
2.40601e-07	0.816377	0.39	0.188	0.00362322	0	Cd24a
1.70614e-16	0.81108	0.972	0.86	2.56927e-12	0	Cd248
9.4518e-10	0.810287	0.701	0.49	1.42335e-05	0	Arf2
1.87809e-16	0.807415	1	0.974	2.82821e-12	0	Heg1
6.98879e-19	0.807193	0.96	0.818	1.05244e-14	0	Plec
6.69072e-16	0.805724	0.876	0.62	1.00756e-11	0	Aplp1
3.57265e-21	0.793219	0.734	0.305	5.38005e-17	0	Lsr
0.00475343	0.792021	0.61	0.51	1	0	Cd52
4.67265e-13	0.785325	0.842	0.718	7.03654e-09	0	Dnajc15
0.000187553	0.759288	0.684	0.545	1	0	Fcer1g
3.11148e-11	0.758451	0.508	0.234	4.68558e-07	0	Itgb8
3.25679e-30	0.753356	1	0.997	4.9044e-26	0	Ptgis
4.29076e-23	0.748841	1	0.977	6.46146e-19	0	S100a1
1.1601e-07	0.747084	0.831	0.636	0.001747	0	Tm4sf1
3.49966e-13	0.745484	0.825	0.62	5.27014e-09	0	Flnb
3.29113e-10	0.733951	0.791	0.581	4.95611e-06	0	Sdf2l1
1.0496e-19	0.731488	0.994	0.984	1.58059e-15	0	Ecm1
2.06994e-12	0.72749	0.887	0.724	3.11712e-08	0	Hspb8
1.44336e-26	0.726184	1	1	2.17356e-22	0	Tspo
2.90921e-16	0.723575	0.763	0.448	4.38097e-12	0	Mcub
4.34157e-23	0.719426	1	1	6.53797e-19	0	Actg1
5.80336e-10	0.71845	0.689	0.455	8.73928e-06	0	Ppl
3.36059e-22	0.71041	1	0.994	5.06071e-18	0	Hcfc1r1
1.74131e-13	0.708826	0.938	0.838	2.62223e-09	0	Grina
9.96569e-14	0.70853	0.989	0.851	1.50073e-09	0	Adgrd1
2.11966e-08	0.703237	0.78	0.662	0.0003192	0	Gfpt2
5.07356e-15	0.703205	0.927	0.825	7.64028e-11	0	Dbndd2
3.32557e-13	0.702862	0.927	0.815	5.00797e-09	0	Ehd1
3.36296e-13	0.702445	0.588	0.26	5.06428e-09	0	Palmd
0.00550192	0.700036	0.486	0.39	1	0	Alox5ap
8.90718e-19	0.700006	0.944	0.734	1.34133e-14	0	Mapkapk3
4.3632e-13	0.695698	0.932	0.828	6.57054e-09	0	Kras
1.67015e-24	0.69053	0.994	0.968	2.51508e-20	0	Cd151
4.24029e-15	0.687408	0.503	0.182	6.38545e-11	0	Ano1
3.08818e-13	0.687382	0.983	0.935	4.65049e-09	0	Ywhah
4.55766e-10	0.685497	0.977	0.88	6.86338e-06	0	Wnt4
8.25322e-15	0.682872	1	0.977	1.24285e-10	0	Bst2
4.85794e-12	0.680379	0.91	0.731	7.31557e-08	0	Map1b
4.17379e-07	0.675192	0.768	0.591	0.0062853	0	Cd55
2.57272e-06	0.675091	0.271	0.107	0.0387426	0	Krt7
6.19891e-26	0.674809	1	1	9.33493e-22	0	Clic1
2.28386e-10	0.671116	0.751	0.448	3.43927e-06	0	Sulf1
4.84504e-17	0.668409	0.989	0.851	7.29615e-13	0	Myrf
3.17796e-19	0.66422	1	0.984	4.7857e-15	0	Rnh1
7.22294e-12	0.664196	0.537	0.221	1.0877e-07	0	Mgll
3.64458e-11	0.662473	0.881	0.75	5.48837e-07	0	Zmiz1
5.911e-12	0.66246	0.87	0.614	8.90138e-08	0	Anxa3
7.33672e-05	0.658076	0.847	0.779	1	0	Cavin2
1.00926e-16	0.652046	0.757	0.425	1.51984e-12	0	Cd82
0.00515061	0.648988	0.124	0.055	1	0	Cxcr2
6.49919e-12	0.647975	0.503	0.224	9.78713e-08	0	Slc27a3
2.16676e-12	0.647449	0.78	0.523	3.26292e-08	0	Sh3glb2
5.50216e-12	0.639657	0.876	0.688	8.2857e-08	0	Gsr
1.78611e-10	0.63592	0.825	0.643	2.6897e-06	0	Card19
1.74812e-10	0.634198	0.994	0.909	2.63249e-06	0	Cav1
5.19924e-08	0.633843	0.706	0.477	0.000782954	0	Usp53
1.92997e-14	0.632773	0.96	0.812	2.90634e-10	0	Vat1
9.47687e-14	0.630056	1	0.977	1.42712e-09	0	Ahnak
1.83463e-11	0.628593	0.893	0.695	2.76277e-07	0	St3gal1
1.1951e-09	0.626826	0.859	0.679	1.7997e-05	0	Pdlim4
2.55637e-07	0.624683	0.525	0.328	0.00384964	0	Tpd52
9.4361e-07	0.623571	0.407	0.208	0.0142098	0	Kdr
1.53585e-09	0.623331	0.915	0.808	2.31284e-05	0	Atg3
1.08033e-12	0.622943	0.989	0.942	1.62686e-08	0	Cd2ap
7.51075e-23	0.622332	1	1	1.13104e-18	0	Rhoa
3.08062e-13	0.62146	0.983	0.961	4.63911e-09	0	Rexo2
2.18313e-08	0.619857	0.718	0.477	0.000328757	0	Abcb1b
2.01699e-12	0.618136	0.469	0.179	3.03739e-08	0	Cyp2s1
7.34851e-12	0.616059	0.768	0.513	1.10661e-07	0	Sytl1
1.10342e-10	0.615388	0.989	0.948	1.66164e-06	0	Fndc1
1.29322e-11	0.615373	0.819	0.633	1.94745e-07	0	Diaph1
4.69269e-11	0.615238	0.989	0.968	7.06671e-07	0	Clic4
6.73772e-21	0.614355	1	1	1.01463e-16	0	S100a11
6.22946e-12	0.613981	0.904	0.633	9.38094e-08	0	Lrrn4
0.00349273	0.612365	0.644	0.549	1	0	Srgn
3.37037e-15	0.611106	1	1	5.07543e-11	0	Calr
1.97724e-16	0.608317	0.407	0.097	2.97753e-12	0	Bmp7
6.62272e-11	0.608166	0.424	0.172	9.97316e-07	0	AI661453
2.26845e-24	0.606783	1	1	3.41606e-20	0	Capns1
1.56724e-08	0.606536	0.401	0.192	0.000236011	0	Ccdc141
5.67446e-09	0.605456	0.712	0.51	8.54518e-05	0	Avpi1
2.17776e-11	0.602784	0.254	0.049	3.27949e-07	0	Ecel1
1.09439e-06	0.601581	0.254	0.094	0.0164804	0	Muc16
4.99476e-13	0.600955	0.876	0.633	7.5216e-09	0	F11r
3.97971e-12	0.598553	0.915	0.789	5.99304e-08	0	Cdc42ep2
8.72825e-13	0.597923	0.424	0.143	1.31439e-08	0	Adam33
2.91573e-11	0.596176	0.695	0.455	4.3908e-07	0	Baiap2l1
5.79324e-13	0.59477	0.977	0.873	8.72404e-09	0	Iscu
1.14978e-11	0.592989	0.87	0.649	1.73145e-07	0	Gjb5
2.23159e-11	0.592425	0.955	0.916	3.36056e-07	0	Tmem119
2.92856e-11	0.591198	0.994	0.89	4.41012e-07	0	Timp3
6.8247e-09	0.59103	0.904	0.815	0.000102773	0	Klf6
2.25409e-10	0.59083	0.475	0.208	3.39444e-06	0	Samd5
2.44976e-16	0.590079	0.989	0.977	3.6891e-12	0	Jpt1
2.71632e-09	0.589976	0.362	0.143	4.0905e-05	0	Rnf128
2.03326e-10	0.589741	0.994	0.994	3.06188e-06	0	Cstb
2.49701e-05	0.589013	0.633	0.474	0.376025	0	Tspan9
1.23147e-18	0.58869	0.977	0.948	1.85447e-14	0	Rab11a
0.000619181	0.588112	0.599	0.471	1	0	Fdps
1.40671e-15	0.587348	0.989	0.88	2.11837e-11	0	Ptprf
0.000161817	0.586918	0.915	0.867	1	0	S100a4
2.06008e-12	0.586146	0.994	0.841	3.10228e-08	0	Slc9a3r1
4.53798e-10	0.583608	0.74	0.481	6.83374e-06	0	B4galt6
1.91898e-09	0.575622	0.87	0.688	2.88978e-05	0	Man1a
8.92435e-05	0.574998	0.215	0.091	1	0	Fxyd3
1.65274e-13	0.570784	0.243	0.029	2.48887e-09	0	Clic5
2.78038e-14	0.569453	0.983	0.925	4.18698e-10	0	Ifi30
1.37334e-09	0.568253	0.994	0.935	2.06811e-05	0	Cd9
1.70588e-13	0.566941	0.994	0.974	2.56889e-09	0	Zfp706
1.69284e-10	0.566296	0.627	0.36	2.54925e-06	0	Tmem238
1.43301e-10	0.565224	0.565	0.286	2.15797e-06	0	Adgrg2
2.15741e-11	0.564326	0.904	0.782	3.24884e-07	0	Creb3
1.89586e-05	0.561453	0.667	0.516	0.285498	0	Scd1
2.22551e-07	0.560645	0.78	0.604	0.00335139	0	Rras2
8.0005e-09	0.560242	0.695	0.5	0.000120479	0	Gltp
9.45043e-11	0.559073	0.972	0.877	1.42314e-06	0	Cast
8.3134e-07	0.558244	0.989	0.984	0.0125191	0	5033421B08Rik
5.87064e-11	0.55739	0.96	0.896	8.8406e-07	0	Eif6
1.53588e-06	0.557073	0.74	0.549	0.0231288	0	Tubb2b
1.57353e-07	0.554377	0.638	0.445	0.00236958	0	Disp1
8.37623e-06	0.552507	0.859	0.737	0.126138	0	Ramp2
2.67408e-10	0.551253	0.989	0.99	4.0269e-06	0	Bag1
4.20789e-12	0.548801	0.915	0.799	6.33666e-08	0	Pcyox1
2.41306e-18	0.548208	1	1	3.63382e-14	0	Arpc2
1.72159e-12	0.548149	0.525	0.227	2.59254e-08	0	Itpr3
0.00364826	0.546185	0.723	0.646	1	0	Ccl6
5.7505e-12	0.546062	0.938	0.847	8.65968e-08	0	Syngr2
1.99937e-14	0.545424	0.994	0.997	3.01085e-10	0	Cavin1
1.17238e-09	0.542907	0.977	0.919	1.76549e-05	0	Rhoj
5.03783e-06	0.542256	0.723	0.545	0.0758646	0	C330020E22Rik
0.0001522	0.540701	0.497	0.364	1	0	Lst1
4.3452e-07	0.540691	0.831	0.64	0.00654344	0	Rspo1
2.01821e-10	0.540648	0.452	0.195	3.03922e-06	0	Rbm47
3.36488e-11	0.538734	0.994	0.932	5.06717e-07	0	Cd34
1.17349e-09	0.538078	0.932	0.792	1.76716e-05	0	Sulf2
8.2554e-07	0.536595	0.65	0.429	0.0124318	0	Gjb3
0.00294791	0.535755	0.638	0.51	1	0	Trem2
5.57387e-16	0.535035	0.989	0.997	8.39369e-12	0	Drap1
1.22763e-10	0.534189	0.774	0.549	1.84869e-06	0	Hspb2
1.33568e-11	0.532965	0.983	0.958	2.0114e-07	0	Cyb5r3
5.46652e-20	0.532555	1	1	8.23203e-16	0	Sh3bgrl3
1.07198e-16	0.530413	0.452	0.123	1.6143e-12	0	Eps8l2
0.00322868	0.530364	0.723	0.61	1	0	Tnfrsf12a
9.6984e-15	0.530108	0.994	0.929	1.46048e-10	0	P3h4
7.93758e-12	0.528935	1	1	1.19532e-07	0	Cavin3
1.27367e-12	0.528819	1	0.997	1.91803e-08	0	Rhoc
1.35148e-07	0.528533	0.678	0.49	0.0020352	0	Blvra
4.8759e-11	0.527328	0.39	0.146	7.34261e-07	0	Rhpn2
1.37379e-10	0.526411	0.989	0.916	2.0688e-06	0	Rhou
2.54306e-12	0.526	0.435	0.153	3.8296e-08	0	Adgrg6
2.3128e-12	0.525311	0.944	0.844	3.48285e-08	0	Zfyve21
6.94725e-08	0.525006	0.525	0.292	0.00104619	0	Hes1
2.80677e-10	0.524228	1	1	4.22671e-06	0	Pdia6
5.15544e-13	0.523903	0.955	0.776	7.76358e-09	0	Sptlc2
9.96596e-07	0.523727	0.441	0.244	0.0150077	0	Slc6a4
1.168e-09	0.522549	0.695	0.461	1.75888e-05	0	Tmc6
4.51702e-12	0.520428	0.972	0.88	6.80218e-08	0	Tapbp
7.28088e-10	0.51828	0.791	0.536	1.09643e-05	0	Zbtb7c
0.000150015	0.517768	0.458	0.292	1	0	Pf4
1.89256e-12	0.51741	0.955	0.88	2.85001e-08	0	Carhsp1
3.42326e-08	0.517351	0.582	0.364	0.000515509	0	Orai1
1.5019e-11	0.516874	0.542	0.247	2.26172e-07	0	Rab11fip1
1.41875e-06	0.513363	0.729	0.601	0.021365	0	Tmem120a
7.91207e-08	0.512981	0.243	0.075	0.00119148	0	Tll1
4.6282e-13	0.512468	0.345	0.088	6.96961e-09	0	Evpl
0.000332463	0.512083	0.328	0.195	1	0	Ncf4
0.00281598	0.51133	0.266	0.166	1	0	Spi1
4.73702e-05	0.51081	0.492	0.308	0.713347	0	Krt8
1.32259e-08	0.510433	0.701	0.468	0.000199168	0	LOC115489417
9.04295e-08	0.510065	0.944	0.893	0.00136178	0	Arhgap29
2.91581e-10	0.509743	0.994	0.977	4.39092e-06	0	Serpinb6a
9.24071e-09	0.508433	0.915	0.786	0.000139156	0	Cltb
4.60515e-08	0.507808	0.938	0.883	0.000693489	0	Ube2h
1.06936e-11	0.50561	0.921	0.786	1.61036e-07	0	Anxa7
4.44416e-10	0.505393	0.876	0.675	6.69246e-06	0	Tspan5
2.59319e-09	0.504174	0.441	0.192	3.90509e-05	0	Wnt2
5.35488e-11	0.503049	0.441	0.175	8.06391e-07	0	Arhgdig
3.11734e-12	0.503021	0.983	0.932	4.6944e-08	0	Pitpna
9.05574e-07	0.501952	0.215	0.068	0.013637	0	Pgf
6.67747e-09	0.501415	0.91	0.769	0.000100556	0	Ahnak2
1.84231e-05	0.500214	0.559	0.377	0.277433	0	Net1
1.2214e-10	0.49642	0.633	0.347	1.8393e-06	0	Parvb
7.46634e-05	0.495427	0.746	0.597	1	0	C1qb
2.16303e-07	0.494989	0.322	0.13	0.0032573	0	Cystm1
7.219e-09	0.49285	0.593	0.357	0.000108711	0	Daglb
3.62246e-11	0.492813	0.994	0.955	5.45506e-07	0	Vamp8
1.11945e-07	0.49281	0.395	0.188	0.00168577	0	Itga6
1.74463e-10	0.489135	0.452	0.185	2.62724e-06	0	Rasl10a
1.46204e-06	0.488026	0.605	0.396	0.0220169	0	Slc16a3
1.66212e-08	0.487328	0.972	0.873	0.000250299	0	Ucp2
5.06566e-06	0.486693	0.424	0.247	0.0762837	0	Abhd11os
4.6473e-06	0.486023	0.706	0.568	0.0699837	0	Bok
3.08485e-08	0.485521	0.836	0.633	0.000464548	0	Cdr2l
5.47342e-11	0.482481	0.994	0.981	8.24242e-07	0	Mdh2
0.000567097	0.482426	0.842	0.786	1	0	Dusp1
6.93171e-11	0.481566	0.277	0.065	1.04385e-06	0	Shisa8
2.32744e-09	0.481566	0.22	0.045	3.50488e-05	0	Limch1
8.29004e-08	0.479671	0.842	0.659	0.0012484	0	Lxn
3.68288e-10	0.47934	0.949	0.844	5.54604e-06	0	Ano6
1.42974e-07	0.478492	0.712	0.49	0.00215304	0	Tmem43
5.98323e-13	0.478103	0.989	0.922	9.01015e-09	0	Npdc1
2.24707e-14	0.478094	1	0.997	3.38386e-10	0	Ubc
1.90063e-10	0.476825	0.814	0.549	2.86215e-06	0	Gucy1a1
5.62167e-09	0.474826	0.983	0.964	8.46567e-05	0	Tsc22d1
5.82926e-07	0.474575	0.864	0.708	0.00877828	0	Ccnd3
5.51377e-08	0.474086	0.232	0.062	0.000830319	0	Myl7
1.54827e-15	0.473637	0.921	0.627	2.33153e-11	0	Mfap5
2.45209e-09	0.473502	0.955	0.854	3.69261e-05	0	Rala
7.95706e-08	0.473341	0.689	0.497	0.00119825	0	Plekho1
1.27445e-09	0.473101	0.554	0.305	1.9192e-05	0	Ppp1r13b
0.00090007	0.47253	0.367	0.244	1	0	Lcp1
1.21029e-08	0.470814	0.435	0.214	0.000182257	0	Plek2
3.74117e-08	0.469948	0.565	0.312	0.000563382	0	Ablim1
0.00156166	0.468954	0.458	0.338	1	0	2200002D01Rik
3.69427e-10	0.468109	1	1	5.56321e-06	0	Tmsb4x
1.10579e-07	0.467772	0.785	0.617	0.0016652	0	Stk39
3.51698e-06	0.466932	0.559	0.373	0.0529622	0	Ttyh2
1.46635e-06	0.466811	0.994	0.922	0.0220818	0	Atp2b1
1.60956e-05	0.466728	0.887	0.744	0.242384	0	Plxdc2
2.1047e-07	0.466321	0.684	0.474	0.00316947	0	Tns1
7.28233e-11	0.462684	0.531	0.24	1.09665e-06	0	Dpysl5
1.16545e-07	0.461643	0.655	0.412	0.00175505	0	Ptger3
4.58742e-10	0.460482	0.486	0.221	6.9082e-06	0	Cracr2b
1.63707e-08	0.459396	0.814	0.64	0.000246526	0	Fkbp5
1.1264e-07	0.459022	0.52	0.299	0.00169625	0	Adamtsl4
1.61464e-05	0.458892	0.542	0.344	0.243148	0	Aopep
1.23006e-08	0.4579	0.441	0.205	0.000185235	0	Adamtsl5
6.3997e-08	0.457815	0.831	0.649	0.000963731	0	Stk26
2.79955e-09	0.457565	0.655	0.412	4.21585e-05	0	Mpv17l2
3.84794e-16	0.457261	0.316	0.045	5.79462e-12	0	Casz1
1.42299e-09	0.45667	0.944	0.873	2.14288e-05	0	Pdpn
6.71139e-10	0.455325	1	0.997	1.01067e-05	0	S100a13
7.34139e-11	0.454846	0.983	0.942	1.10554e-06	0	Pcolce
8.9917e-06	0.454538	1	1	0.135406	0	Hsp90b1
2.5982e-07	0.454176	0.904	0.795	0.00391264	0	Hmg20b
9.76741e-10	0.453766	0.887	0.653	1.47087e-05	0	Sh3bp5
6.53804e-05	0.452206	0.994	0.984	0.984564	0	H2-K1
1.41414e-19	0.449187	1	1	2.12956e-15	0	Arpc1b
6.85142e-06	0.448424	0.571	0.38	0.103176	0	Lrrn4cl
4.17722e-08	0.448293	0.944	0.886	0.000629047	0	Glud1
2.12192e-08	0.44775	0.91	0.782	0.000319539	0	Myadm
1.07105e-07	0.447709	0.492	0.269	0.00161289	0	Shtn1
0.00254382	0.447326	0.842	0.766	1	0	Cd44
2.52835e-05	0.447075	0.475	0.302	0.380743	0	Cd109
1.2762e-06	0.447021	0.339	0.153	0.0192184	0	Gm40826
1.51347e-14	0.446242	1	1	2.27913e-10	0	Calm1
2.31162e-06	0.445544	0.537	0.334	0.0348108	0	Rell1
0.000147213	0.44477	0.819	0.675	1	0	Arl4a
2.54029e-06	0.444086	0.819	0.649	0.0382542	0	Tiparp
1.88928e-07	0.443898	0.65	0.438	0.00284507	0	Ggct
2.41255e-07	0.443257	0.655	0.461	0.00363306	0	Hebp1
2.6662e-10	0.443051	1	0.987	4.01504e-06	0	Anxa1
1.42485e-08	0.442843	0.955	0.903	0.000214568	0	Ppp1r12a
1.8802e-06	0.441964	0.616	0.416	0.0283139	0	Nfe2l3
4.39416e-10	0.441777	0.994	0.981	6.61716e-06	0	Uqcc2
6.77298e-09	0.441673	0.938	0.854	0.000101994	0	Ostf1
5.14086e-06	0.441396	0.299	0.133	0.0774162	0	Lyn
0.000538072	0.440968	0.633	0.545	1	0	Pla2g4a
2.091e-14	0.440477	1	1	3.14884e-10	0	Atp6v0e
1.0314e-12	0.440342	1	0.997	1.55318e-08	0	Psme1
8.80386e-07	0.439542	0.661	0.5	0.0132577	0	Sorbs3
0.00296098	0.437845	0.48	0.367	1	0	Laptm5
1.68693e-09	0.43748	0.977	0.88	2.54035e-05	0	Ehd2
1.46103e-09	0.436611	0.429	0.185	2.20017e-05	0	Tgfa
2.79173e-12	0.436371	1	0.984	4.20406e-08	0	Rab18
3.27817e-06	0.434968	0.593	0.422	0.049366	0	Tmbim1
5.05258e-08	0.434938	0.627	0.403	0.000760867	0	Nudt18
2.62083e-07	0.434436	0.847	0.646	0.0039467	0	Il33
4.70699e-09	0.433482	0.932	0.883	7.08826e-05	0	Capn2
7.57158e-07	0.432934	0.819	0.61	0.011402	0	Plac9a
3.3068e-09	0.431317	0.322	0.11	4.9797e-05	0	Gpd1
1.2976e-06	0.431046	0.842	0.679	0.0195406	0	Hoxa5
1.69481e-12	0.430037	1	0.997	2.55222e-08	0	Smdt1
0.000389259	0.429777	0.751	0.627	1	0	Hspa1b
2.18957e-08	0.428266	0.966	0.903	0.000329727	0	Rras
9.66806e-09	0.427401	0.537	0.289	0.000145591	0	Nxnl2
9.49487e-08	0.427335	0.802	0.649	0.00142983	0	Adam15
0.000100351	0.426906	0.593	0.461	1	0	Pdgfa
4.9449e-07	0.426596	0.418	0.221	0.00744653	0	Tpbgl
4.91923e-08	0.426316	0.797	0.607	0.000740787	0	Dusp3
1.73758e-07	0.426316	0.768	0.581	0.00261662	0	Clcn3
2.60577e-07	0.4258	0.853	0.705	0.00392402	0	Tmem98
4.27013e-10	0.42251	0.627	0.341	6.43038e-06	0	Bcam
0.00269136	0.421946	0.294	0.182	1	0	Il1b
2.33031e-08	0.420009	0.977	0.909	0.000350921	0	Rap1b
0.000193239	0.419114	0.605	0.464	1	0	Cela1
1.11177e-05	0.418244	0.525	0.321	0.167422	0	Sema3d
4.17106e-06	0.417502	0.525	0.364	0.0628119	0	Ppp2r5b
6.64507e-07	0.416617	0.881	0.779	0.0100068	0	Mea1
4.02125e-12	0.415959	1	0.997	6.05561e-08	0	Rac1
1.33057e-07	0.415521	0.836	0.643	0.00200371	0	Clip1
2.4404e-08	0.414963	0.944	0.818	0.0003675	0	Tbcb
3.02745e-09	0.414401	0.294	0.088	4.55904e-05	0	Myo5b
1.35612e-06	0.413653	0.333	0.159	0.0204219	0	Clba1
2.83756e-09	0.41329	0.633	0.354	4.27308e-05	0	Adgrb2
2.83879e-05	0.413123	0.853	0.815	0.427494	0	Esyt2
0.000834802	0.413123	0.418	0.273	1	0	Gsta4
0.00700891	0.412764	0.158	0.081	1	0	Ly6c2
5.50009e-06	0.41214	1	0.994	0.0828259	0	H2-D1
1.63497e-07	0.410494	0.983	0.938	0.0024621	0	Lmna
1.42027e-07	0.410139	0.599	0.373	0.00213878	0	Retreg1
4.04038e-06	0.409969	0.407	0.227	0.060844	0	Gm38426
2.58983e-07	0.409808	0.65	0.461	0.00390002	0	Plekho2
5.94264e-05	0.409053	0.802	0.727	0.894902	0	Dbn1
1.88213e-12	0.408899	1	1	2.8343e-08	0	Aldoa
7.58884e-05	0.408597	0.475	0.308	1	0	C1qtnf12
3.45755e-08	0.40854	0.791	0.565	0.000520672	0	Hsd3b7
4.21731e-09	0.407976	0.989	0.974	6.35085e-05	0	Bcap31
2.54606e-09	0.407394	1	0.994	3.83411e-05	0	Sptbn1
1.68691e-07	0.404902	0.881	0.737	0.00254032	0	Skap2
7.96856e-09	0.404337	0.989	0.942	0.000119999	0	Plp2
1.29271e-08	0.403926	0.254	0.071	0.00019467	0	Dsp
2.07514e-07	0.403666	0.35	0.156	0.00312496	0	Oasl1
1.76149e-09	0.403472	0.299	0.091	2.65262e-05	0	Gm10369
1.35205e-06	0.403252	0.876	0.812	0.0203605	0	Stx4a
1.58888e-08	0.403052	0.424	0.198	0.00023927	0	Dgka
1.5035e-09	0.40295	0.994	0.903	2.26411e-05	0	Ildr2
3.79098e-11	0.402765	1	1	5.70884e-07	0	Pdia3
5.95659e-08	0.402361	0.927	0.821	0.000897002	0	Adam10
2.54548e-05	0.401612	0.678	0.523	0.383323	0	Gm32013
0.00608618	0.401481	0.299	0.208	1	0	Cd68
0.00935131	0.400987	0.198	0.114	1	0	Ms4a4a
0.000149518	0.400919	0.412	0.26	1	0	Star
2.03153e-09	0.400905	0.955	0.922	3.05929e-05	0	Rap1a
2.87115e-06	0.400587	0.955	0.951	0.0432366	0	Nfe2l2
4.17224e-09	0.40023	0.22	0.049	6.28297e-05	0	Ablim3
0.00109722	0.399997	0.718	0.656	1	0	Plpp1
1.74282e-07	0.399704	0.808	0.692	0.00262451	0	Il10rb
0.000275677	0.397879	0.87	0.799	1	0	Cdk2ap2
3.56968e-06	0.397426	0.898	0.825	0.0537558	0	Dlgap4
1.71979e-05	0.397195	0.859	0.698	0.258983	0	Rgs10
7.93959e-07	0.397017	0.864	0.662	0.0119562	0	Fosl2
2.54313e-05	0.396984	0.616	0.471	0.38297	0	Iqsec1
1.43823e-10	0.396492	1	0.987	2.16583e-06	0	Chmp4b
5.16358e-08	0.396139	0.893	0.834	0.000777584	0	Guk1
0.000382159	0.395081	0.328	0.188	1	0	Nr4a3
3.58398e-05	0.394278	0.124	0.029	0.539712	0	Stmn4
2.63181e-07	0.393925	0.915	0.825	0.00396325	0	Efnb1
6.16904e-17	0.393453	1	1	9.28996e-13	0	Myl6
2.78868e-05	0.393362	0.791	0.649	0.419947	0	Exoc6b
3.48667e-06	0.39305	0.977	0.899	0.0525057	0	Gstp1
1.1849e-06	0.39304	0.475	0.266	0.0178435	0	Pde10a
2.75615e-06	0.391256	0.915	0.86	0.0415048	0	Capg
3.61921e-10	0.391178	0.294	0.081	5.45016e-06	0	Esyt3
3.38492e-07	0.390485	0.887	0.679	0.00509735	0	Rian
6.60199e-05	0.389757	0.684	0.539	0.994194	0	Mical2
0.000624558	0.389515	0.814	0.698	1	0	Gja1
9.76704e-07	0.389408	0.927	0.831	0.0147082	0	Nt5c
5.80589e-07	0.389197	0.384	0.192	0.00874309	0	Limk1
1.86521e-07	0.38886	0.655	0.458	0.00280883	0	Ciapin1
0.000635055	0.388805	0.802	0.737	1	0	Arf6
1.56657e-10	0.388527	0.994	0.981	2.35909e-06	0	Myl12b
5.27984e-07	0.388021	0.825	0.568	0.00795091	0	Plxna4
4.99646e-09	0.387945	0.328	0.11	7.52416e-05	0	Btc
1.51005e-05	0.387256	0.525	0.357	0.227399	0	Irf5
7.11655e-10	0.38711	1	0.997	1.07168e-05	0	1810037I17Rik
0.00873496	0.385985	0.52	0.422	1	0	Fam126a
2.16218e-08	0.385354	0.881	0.688	0.000325603	0	Fam136a
7.08764e-05	0.383381	0.927	0.802	1	0	Tgm2
5.24613e-08	0.383368	0.983	0.984	0.000790014	0	Psme2
5.52463e-06	0.383104	0.503	0.312	0.0831954	0	Trib1
8.70211e-08	0.383095	0.548	0.315	0.00131045	0	Rhbdl1
9.27907e-07	0.382874	0.367	0.179	0.0139734	0	Arhgap44
5.03694e-10	0.382195	0.994	0.997	7.58513e-06	0	Fis1
3.56353e-07	0.381597	0.87	0.727	0.00536632	0	Ift43
1.68781e-07	0.381226	0.186	0.042	0.00254168	0	Mcemp1
2.91458e-05	0.379514	0.972	0.867	0.438907	0	Gda
1.33951e-05	0.378689	0.605	0.422	0.201717	0	Tob1
0.000111122	0.378384	0.853	0.773	1	0	Pdlim1
6.42986e-07	0.377774	0.525	0.305	0.00968273	0	Psd
0.000443089	0.377224	0.384	0.253	1	0	Amhr2
2.90891e-07	0.376303	0.955	0.821	0.00438053	0	Plin3
0.00250573	0.37578	0.158	0.075	1	0	Pglyrp1
0.000267658	0.375087	0.955	0.906	1	0	Klf3
0.000173461	0.375041	0.362	0.208	1	0	Mpeg1
2.64843e-06	0.374505	0.876	0.685	0.0398827	0	Slc38a1
1.01488e-06	0.374332	0.689	0.487	0.0152831	0	Rps6ka4
9.22831e-07	0.374296	0.977	0.929	0.0138969	0	Ddah2
3.33717e-06	0.374296	0.814	0.679	0.0502544	0	Cib1
4.75672e-05	0.374202	0.729	0.578	0.716315	0	Hprt
1.70927e-06	0.373364	0.435	0.244	0.0257399	0	Mfsd6
2.85237e-09	0.373026	1	0.997	4.29538e-05	0	Tle5
1.14174e-06	0.370757	0.418	0.221	0.0171935	0	Plekhg5
1.54833e-07	0.369736	0.87	0.685	0.00233162	0	Spsb2
0.00011406	0.369636	0.655	0.494	1	0	Vit
0.000102547	0.369393	0.966	0.893	1	0	Arhgdib
2.81436e-06	0.369154	0.621	0.448	0.0423815	0	Htatip2
3.40754e-07	0.369104	0.915	0.815	0.00513142	0	Anxa4
3.25991e-06	0.367193	0.864	0.682	0.049091	0	Arf3
3.09852e-06	0.366451	0.763	0.552	0.0466607	0	Mpp1
3.44202e-06	0.365856	1	0.987	0.0518334	0	Ctsd
0.00473698	0.36585	0.751	0.649	1	0	Cpe
4.99644e-07	0.36571	0.96	0.896	0.00752413	0	Smim14
5.85514e-06	0.365035	0.712	0.503	0.0881726	0	Wdr92
6.17692e-06	0.364907	0.729	0.597	0.0930183	0	Trip10
2.26676e-05	0.364121	0.74	0.578	0.341351	0	Agpat4
3.00238e-05	0.363721	0.746	0.636	0.452128	0	Acbd5
3.42979e-06	0.363235	0.701	0.519	0.0516492	0	Zdhhc12
1.09217e-08	0.363001	0.977	0.88	0.000164469	0	Tmem147
1.90761e-07	0.362498	0.701	0.455	0.00287268	0	Zbtb8a
4.9016e-07	0.362165	0.548	0.318	0.00738132	0	Tbxa2r
1.51377e-05	0.361583	0.734	0.594	0.227959	0	Dhx32
0.00066204	0.360795	0.983	0.964	1	0	Aplp2
0.000364747	0.360342	0.763	0.672	1	0	Gprc5b
1.65282e-08	0.359838	0.525	0.279	0.000248897	0	Stn1
8.31567e-06	0.359784	0.458	0.276	0.125226	0	Gm15050
2.8394e-06	0.358891	0.282	0.12	0.0427585	0	Nckap5
2.06747e-07	0.358443	0.802	0.584	0.00311341	0	Mkrn1
8.4821e-06	0.358081	0.384	0.211	0.127732	0	Tmcc3
0.000384035	0.357779	0.379	0.244	1	0	Atf3
5.34117e-05	0.357292	0.808	0.718	0.804327	0	Mvp
5.05009e-05	0.357282	0.763	0.63	0.760493	0	Nrxn2
6.37755e-06	0.356887	0.774	0.607	0.0960396	0	Borcs7
0.00165515	0.356441	0.672	0.549	1	0	Mras
0.00716783	0.355899	0.497	0.396	1	0	D830031N03Rik
0.000505138	0.355735	0.215	0.104	1	0	Clec7a
0.00443241	0.355574	0.401	0.282	1	0	Arg1
9.49173e-09	0.355125	0.452	0.214	0.000142936	0	Itga2b
1.38616e-11	0.355101	1	1	2.08742e-07	0	Pfn1
8.76971e-05	0.355016	0.593	0.461	1	0	Ece1
0.000260239	0.354932	0.418	0.279	1	0	Sorbs1
2.45324e-07	0.3547	0.672	0.435	0.00369434	0	Ocel1
2.21307e-06	0.354396	0.237	0.084	0.0333266	0	Lgals2
2.65247e-06	0.353798	0.921	0.87	0.0399436	0	Ccdc12
0.000201506	0.353647	0.814	0.718	1	0	Pgd
2.64806e-05	0.353206	1	0.964	0.398771	0	Clu
0.00073112	0.352779	0.232	0.12	1	0	Rgs2
8.31723e-06	0.352243	0.542	0.347	0.125249	0	Fhl1
5.74775e-05	0.352115	0.751	0.604	0.865554	0	Rnaset2a
4.21908e-05	0.351407	0.418	0.247	0.635351	0	Rab40b
0.000150929	0.35131	0.723	0.614	1	0	Lrrfip2
1.59661e-06	0.349733	0.944	0.841	0.0240434	0	Arl6ip5
2.94284e-06	0.349557	0.842	0.714	0.0443163	0	Pafah1b3
1.26186e-06	0.349497	0.898	0.825	0.0190023	0	Cux1
0.000298353	0.34921	0.395	0.263	1	0	Fads6
1.13514e-05	0.348929	0.542	0.364	0.17094	0	Plcd1
1.4298e-05	0.348868	0.441	0.266	0.215313	0	Itgb3
1.56281e-10	0.348714	1	0.997	2.35344e-06	0	Ywhaz
9.18531e-06	0.348343	0.525	0.321	0.138322	0	Creb5
0.00391877	0.347009	0.418	0.312	1	0	Itgb2
9.60095e-05	0.34699	0.537	0.37	1	0	Mcu
3.71713e-05	0.346959	0.542	0.354	0.559762	0	Egln3
0.00112211	0.346884	0.158	0.068	1	0	Slfn1
7.11308e-06	0.34683	0.836	0.662	0.107116	0	Rbbp8
8.94083e-06	0.346359	0.61	0.438	0.13464	0	Micu1
1.28923e-09	0.346061	1	1	1.94145e-05	0	Ftl1
1.66846e-07	0.346055	0.362	0.159	0.00251254	0	Sema3b
2.08654e-06	0.345723	0.893	0.734	0.0314212	0	Nbl1
1.23054e-05	0.345576	0.695	0.5	0.185307	0	Paxx
4.36421e-05	0.345463	0.593	0.442	0.657207	0	Cmtm6
0.00814517	0.345463	0.627	0.542	1	0	St3gal5
5.80905e-06	0.34475	0.373	0.192	0.0874784	0	Stk10
6.05369e-06	0.344099	0.746	0.562	0.0911625	0	Ormdl2
2.24897e-07	0.343664	0.644	0.422	0.00338672	0	B4galt4
7.05538e-07	0.342496	0.186	0.049	0.0106247	0	Vat1l
2.03983e-05	0.341411	0.463	0.279	0.307178	0	2310030G06Rik
5.48343e-09	0.340327	0.136	0.01	8.25749e-05	0	Etnk2
0.000802239	0.340241	0.237	0.127	1	0	Lilrb4a
6.90536e-06	0.340226	0.938	0.909	0.103988	0	Pttg1ip
5.94149e-05	0.339967	0.853	0.763	0.89473	0	Tex264
1.85146e-06	0.339749	0.48	0.269	0.0278811	0	Thy1
4.90967e-06	0.339749	0.802	0.604	0.0739347	0	Flii
0.000426282	0.339749	0.791	0.675	1	0	Slc38a4
6.43217e-07	0.339749	0.678	0.458	0.0096862	0	Gas2l1
3.6503e-06	0.339167	0.74	0.597	0.0549699	0	Kctd17
5.91343e-05	0.339041	0.593	0.429	0.890504	0	Rab3d
5.71552e-05	0.338722	0.633	0.455	0.8607	0	Cdc42bpb
0.000188665	0.338451	0.977	0.974	1	0	Psmd8
5.20993e-06	0.338082	0.678	0.474	0.0784563	0	Arhgef1
0.00285208	0.337691	0.52	0.412	1	0	Cobll1
7.96703e-06	0.337682	0.864	0.74	0.119975	0	Crls1
1.68867e-05	0.33764	0.706	0.571	0.254297	0	Rab7b
0.000170044	0.337432	0.734	0.588	1	0	Lamb2
0.00348195	0.337432	0.605	0.484	1	0	Rdh10
0.000151833	0.336406	0.678	0.536	1	0	Me1
1.03368e-05	0.335874	0.525	0.344	0.155662	0	Erich1
0.000683555	0.33578	0.542	0.406	1	0	Serpinb9
0.00459903	0.33578	0.638	0.549	1	0	Slc6a6
0.00143015	0.334951	0.503	0.357	1	0	LOC118567769
2.6541e-11	0.334598	1	1	3.99681e-07	0	Cdc42
6.25568e-09	0.33428	1	1	9.42043e-05	0	Swi5
0.00202768	0.33417	0.322	0.198	1	0	Msmo1
4.04844e-11	0.334055	1	1	6.09655e-07	0	Elob
1.22644e-05	0.334003	0.582	0.406	0.18469	0	Csf1r
0.000306551	0.333449	0.881	0.724	1	0	C2
3.30602e-06	0.332706	0.893	0.769	0.0497853	0	Ext2
2.99815e-08	0.330952	0.994	1	0.000451492	0	Cyb5a
1.29136e-05	0.328989	0.927	0.838	0.194467	0	Mien1
3.2475e-07	0.3289	0.972	0.968	0.0048904	0	Cox14
1.33375e-05	0.328845	0.859	0.782	0.20085	0	Psmc4
0.000101701	0.327806	0.52	0.351	1	0	C77080
2.05142e-05	0.327429	0.977	0.919	0.308924	0	Kif5b
1.12781e-07	0.326847	0.316	0.123	0.00169837	0	Trim16
3.92431e-06	0.324579	0.847	0.682	0.0590962	0	Sigmar1
4.06715e-06	0.324501	0.938	0.825	0.0612472	0	Ssbp3
0.00205951	0.324481	0.853	0.831	1	0	Blvrb
1.61407e-08	0.323978	1	0.984	0.000243062	0	Tmed10
3.98922e-09	0.323951	1	1	6.00736e-05	0	Prdx2
0.0026801	0.3234	0.808	0.75	1	0	Metrnl
2.83969e-07	0.32301	0.994	0.968	0.00427629	0	Taf10
0.00151313	0.322743	0.186	0.088	1	0	Clec4a3
2.71274e-05	0.321994	0.424	0.247	0.408512	0	Guca1a
0.000153024	0.321343	0.565	0.429	1	0	Sirpa
2.49295e-07	0.321134	0.486	0.253	0.00375413	0	Shroom2
2.37671e-08	0.320718	1	0.994	0.000357909	0	Ptp4a2
3.77688e-07	0.320669	0.215	0.062	0.0056876	0	Gprc5a
2.62914e-06	0.320047	1	0.974	0.0395922	0	Rnase4
0.000236937	0.319946	0.723	0.591	1	0	Triobp
3.18675e-06	0.319261	0.667	0.458	0.0479893	0	Elf4
7.17272e-06	0.318991	0.367	0.185	0.108014	0	Sgms2
4.33641e-07	0.318932	0.548	0.308	0.0065302	0	Dtx2
5.12762e-05	0.318852	0.13	0.032	0.772168	0	Kcnd2
7.24613e-07	0.318527	0.96	0.929	0.0109119	0	Gabarapl2
1.4763e-05	0.318527	0.932	0.89	0.222317	0	Ctnna1
0.000971141	0.317787	0.825	0.747	1	0	Cldnd1
3.0309e-09	0.317445	1	0.997	4.56424e-05	0	Anxa5
0.000994492	0.317137	0.299	0.175	1	0	Gm8995
0.000409399	0.316986	0.593	0.458	1	0	Zfp579
3.08943e-07	0.316239	0.599	0.37	0.00465237	0	Pgm2
0.00183563	0.316143	0.237	0.133	1	0	Pirb
3.12874e-07	0.315635	0.548	0.305	0.00471157	0	Afap1l2
2.42197e-06	0.315431	0.243	0.091	0.0364725	0	Lims2
0.000681336	0.314981	0.492	0.373	1	0	Ehbp1l1
2.00509e-07	0.314512	0.989	0.99	0.00301947	0	Chmp2a
0.000357714	0.314435	0.379	0.227	1	0	Ndrg1
0.000119492	0.314279	0.514	0.328	1	0	Hopx
0.000581445	0.313754	0.582	0.438	1	0	Ubap1
7.53948e-07	0.31345	0.831	0.578	0.0113537	0	Bicd1
3.61857e-05	0.313344	0.791	0.633	0.544921	0	Tjp1
0.000519958	0.313208	0.458	0.286	1	0	Tcim
5.09389e-05	0.313104	0.893	0.825	0.767089	0	Ccdc85b
4.78641e-11	0.312776	1	1	7.20785e-07	0	Gng5
4.18839e-05	0.312353	0.718	0.565	0.630729	0	Mif4gd
1.71911e-06	0.312004	0.944	0.89	0.0258881	0	Pigyl
4.92496e-06	0.311631	0.446	0.256	0.0741649	0	Mtmr11
0.000796779	0.311148	0.605	0.468	1	0	Klf10
0.000545207	0.309971	0.932	0.896	1	0	Fxyd1
0.0062792	0.30913	0.48	0.373	1	0	Mfhas1
0.000113658	0.309101	0.689	0.536	1	0	Fez2
0.000264359	0.308683	0.345	0.198	1	0	Ppp2r2b
6.49872e-06	0.308284	0.994	0.958	0.0978642	0	Psmb3
4.83336e-05	0.308077	0.746	0.594	0.727856	0	Rab8b
3.65476e-05	0.307645	0.684	0.513	0.55037	0	Bcr
1.49228e-06	0.307468	0.153	0.032	0.0224723	0	Klhdc8a
2.02527e-05	0.307102	0.915	0.818	0.304985	0	Wdr1
1.32972e-07	0.307097	1	0.977	0.00200242	0	Ywhaq
0.000980136	0.306646	0.576	0.448	1	0	1700017B05Rik
2.6402e-07	0.306541	0.994	0.964	0.00397588	0	Arpc5
1.57189e-07	0.306535	1	0.994	0.0023671	0	Tagln2
0.0010183	0.306506	0.441	0.305	1	0	Slc7a1
6.16592e-09	0.306211	1	0.994	9.28526e-05	0	Rabac1
1.67586e-05	0.305366	0.944	0.834	0.252368	0	Cmtm7
0.000819282	0.304282	0.542	0.406	1	0	Ehd4
0.000171809	0.303744	0.842	0.727	1	0	Slc48a1
0.00261098	0.303612	0.605	0.5	1	0	Coro1c
9.66122e-05	0.30342	0.927	0.938	1	0	Jak1
0.000147597	0.302404	0.678	0.519	1	0	Cyrib
0.000139545	0.302394	0.26	0.13	1	0	Sema4a
4.79631e-06	0.302323	1	1	0.0722276	0	Sec61b
4.41764e-05	0.302275	0.463	0.289	0.665252	0	Prkcz
0.000188866	0.302243	0.706	0.581	1	0	Hmgcl
7.64968e-05	0.302091	0.706	0.581	1	0	Sfxn3
8.69898e-05	0.301985	0.966	0.958	1	0	B4galt1
8.2293e-05	0.301242	0.621	0.455	1	0	Ap4e1
2.10356e-06	0.300669	0.938	0.919	0.0316774	0	Sdhb
1.99072e-06	0.299907	0.226	0.078	0.0299782	0	Spns2
9.51394e-10	0.299905	1	1	1.4327e-05	0	Gapdh
9.77647e-08	0.299489	0.989	0.994	0.00147224	0	Capzb
6.20313e-05	0.299227	0.61	0.445	0.934129	0	Srebf2
0.00681167	0.29907	0.548	0.429	1	0	Isg20
2.38501e-06	0.298845	1	0.984	0.0359159	0	Anp32a
4.8201e-07	0.298631	0.983	0.997	0.00725858	0	Etfb
0.00106911	0.298141	0.627	0.513	1	0	Agrn
0.000105545	0.297452	0.734	0.571	1	0	Cers2
0.00137438	0.297432	0.525	0.406	1	0	Tmem63a
2.09652e-06	0.297011	1	0.997	0.0315714	0	Ndfip1
9.96502e-05	0.297003	0.808	0.698	1	0	Snapc5
2.00759e-07	0.296681	0.243	0.075	0.00302322	0	Plxdc1
7.61533e-05	0.296681	0.458	0.299	1	0	Ldlrap1
5.69222e-07	0.296669	1	1	0.00857191	0	Tmsb10
5.89272e-05	0.295824	0.452	0.276	0.887385	0	2900026A02Rik
2.94352e-05	0.295646	0.548	0.399	0.443264	0	Il17rc
1.96759e-05	0.295607	0.198	0.071	0.2963	0	Gpr62
5.55113e-06	0.295355	0.316	0.149	0.0835945	0	Ttll7
0.000187854	0.294708	0.582	0.438	1	0	Prmt2
0.000105294	0.294561	0.96	0.896	1	0	Wdr83os
4.77818e-07	0.294447	0.989	0.984	0.00719546	0	Ppp1r14b
0.000596623	0.294258	0.678	0.549	1	0	Mindy1
1.67876e-05	0.2938	0.927	0.838	0.252804	0	Ppp2cb
3.02357e-05	0.293678	0.667	0.487	0.455319	0	Ino80e
0.000149942	0.293576	0.915	0.841	1	0	Cyfip1
0.000389753	0.292955	0.582	0.432	1	0	Zfp385a
1.65225e-05	0.292357	0.712	0.526	0.248813	0	Tradd
3.02043e-05	0.291856	0.763	0.646	0.454847	0	Dapk3
1.35281e-06	0.291812	0.333	0.146	0.020372	0	Pard6b
1.22809e-05	0.291484	0.904	0.821	0.184938	0	Trappc4
0.00996651	0.291433	0.446	0.357	1	0	Gcnt2
3.88114e-05	0.290894	0.514	0.328	0.584461	0	Klc3
0.000166079	0.290277	0.599	0.448	1	0	Atp11a
0.000490379	0.289693	0.915	0.825	1	0	Gm2a
4.28675e-06	0.289432	0.955	0.838	0.0645541	0	Vps28
1.50673e-09	0.288609	1	1	2.26899e-05	0	Gabarap
2.94336e-05	0.288566	1	0.997	0.443241	0	Fkbp1a
3.41662e-08	0.288328	0.237	0.065	0.000514508	0	Foxo6
7.56e-06	0.28786	1	0.997	0.113846	0	Cyba
3.98461e-06	0.287655	0.983	0.935	0.0600043	0	Mpc2
0.000536629	0.287102	0.814	0.688	1	0	Osbpl9
0.00263648	0.287089	0.39	0.269	1	0	Abcd1
0.000224452	0.28706	0.972	0.958	1	0	Add3
1.66654e-05	0.286846	0.322	0.162	0.250964	0	Tmem154
0.000485167	0.28623	0.785	0.666	1	0	Polr3k
2.627e-05	0.28596	1	1	0.3956	0	Ssr4
0.00275972	0.285681	0.237	0.133	1	0	Prss35
0.0029212	0.285603	0.655	0.562	1	0	Ces2g
0.000147635	0.285238	0.147	0.049	1	0	Cilp2
0.00143281	0.285127	0.192	0.094	1	0	Ackr3
0.000104946	0.285085	0.87	0.747	1	0	Rad23b
4.61182e-05	0.284266	0.74	0.532	0.694493	0	Herc2
0.00545114	0.28419	0.525	0.419	1	0	Ptk2
0.000109499	0.284126	0.876	0.769	1	0	Txn2
5.54502e-06	0.284083	0.435	0.24	0.0835025	0	Alg1
1.05767e-05	0.283979	0.78	0.571	0.159275	0	Slc25a1
4.11939e-07	0.28382	1	1	0.0062034	0	Psma7
5.36994e-05	0.283723	0.531	0.364	0.80866	0	Gpd2
2.51443e-05	0.283303	0.107	0.019	0.378649	0	Krt15
0.000761797	0.283186	0.768	0.659	1	0	Slc9a3r2
0.000146055	0.282984	0.751	0.63	1	0	Srpk1
0.000133068	0.282783	0.209	0.091	1	0	Itgb4
0.000307127	0.28253	0.853	0.766	1	0	Vti1b
9.80272e-07	0.282195	0.22	0.068	0.0147619	0	Clec12a
0.000738546	0.282172	0.548	0.419	1	0	Crb2
0.00048644	0.282034	0.486	0.321	1	0	Adamts19
0.000157969	0.281845	0.463	0.299	1	0	Cdc42ep1
0.000936466	0.281732	0.616	0.458	1	0	Aig1
4.5334e-05	0.280639	0.972	0.951	0.682685	0	Msn
3.85606e-05	0.28062	0.831	0.701	0.580684	0	Tgfb1i1
4.13817e-05	0.280569	0.927	0.844	0.623167	0	Psmc2
8.52174e-06	0.280521	0.424	0.231	0.128329	0	Oplah
0.00113863	0.280396	0.537	0.396	1	0	Tnfrsf1b
2.35661e-05	0.280153	0.96	0.867	0.354883	0	Dab2
2.35133e-05	0.279679	0.333	0.169	0.354087	0	Tmem221
0.00623042	0.27951	0.107	0.045	1	0	Jaml
0.000265925	0.279291	0.91	0.779	1	0	Slc44a1
5.44978e-05	0.278924	0.164	0.055	0.820682	0	Mapk4
0.0019657	0.278817	0.96	0.922	1	0	Jun
0.000221558	0.278736	0.847	0.763	1	0	Mvb12a
5.4333e-05	0.278144	1	1	0.8182	0	Prdx5
0.000471512	0.278102	0.588	0.432	1	0	Lemd2
0.0097893	0.277693	0.395	0.299	1	0	Sox6
0.00234549	0.277442	0.203	0.107	1	0	Pilra
0.00163535	0.276988	0.458	0.334	1	0	Fah
1.3636e-05	0.276945	0.994	0.984	0.205344	0	Ubxn1
1.5574e-05	0.276683	0.836	0.633	0.234529	0	Dbnl
0.00128919	0.276253	0.655	0.562	1	0	Gatad2a
4.05571e-05	0.275844	0.847	0.714	0.610749	0	Atp9a
5.1399e-06	0.275619	0.243	0.091	0.0774018	0	Ttyh1
0.000410889	0.275529	0.893	0.805	1	0	Kmt5a
2.15697e-05	0.275133	0.294	0.136	0.324818	0	Ndrg4
9.79782e-05	0.274819	0.186	0.071	1	0	Sirpb1c
0.00021507	0.274654	0.847	0.718	1	0	Lasp1
0.000461257	0.274436	0.729	0.588	1	0	Pts
2.08188e-05	0.274319	0.994	0.997	0.31351	0	Gata6
0.00048193	0.273912	0.819	0.724	1	0	Ctbp2
1.55315e-05	0.273807	0.588	0.383	0.233889	0	Emc9
0.0010906	0.273775	0.932	0.906	1	0	Sat1
0.000171314	0.27372	0.311	0.169	1	0	Tmem88
0.000424491	0.273322	0.605	0.481	1	0	Phldb1
2.34018e-06	0.272813	0.78	0.552	0.0352408	0	Efna5
0.00147861	0.272745	0.412	0.279	1	0	Adora2b
0.000214888	0.272251	0.633	0.474	1	0	Plekhg3
1.04332e-05	0.272248	1	1	0.157114	0	Hspa5
3.52525e-05	0.272033	0.492	0.302	0.530868	0	Arhgef10
6.46312e-05	0.271934	0.379	0.214	0.973282	0	Gm34321
0.000276786	0.271669	0.729	0.594	1	0	Ubl3
0.000494597	0.271289	0.898	0.795	1	0	Adrm1
0.000385501	0.271174	0.469	0.321	1	0	Micall1
0.000155107	0.271064	0.904	0.805	1	0	Olfml2b
7.55114e-06	0.271005	0.972	0.886	0.113713	0	Isyna1
0.00212332	0.270556	0.169	0.081	1	0	Plbd1
6.27119e-06	0.270072	0.243	0.094	0.0944378	0	Dock3
0.000135535	0.269753	0.893	0.731	1	0	Arhgap28
0.00177761	0.268904	0.746	0.656	1	0	Med8
0.00133849	0.268666	0.78	0.669	1	0	Xpnpep1
9.35611e-06	0.268445	0.972	0.974	0.140894	0	Dctn3
0.00495965	0.268326	0.503	0.399	1	0	Fbxo4
0.000166577	0.268236	0.977	0.961	1	0	Twsg1
0.000975187	0.267685	0.537	0.406	1	0	Tmem106a
8.69842e-05	0.267499	0.412	0.24	1	0	Tent5c
1.55401e-05	0.26708	0.96	0.883	0.234019	0	Pdcd6ip
0.0014523	0.266171	0.469	0.341	1	0	Abca3
0.001562	0.266111	0.672	0.568	1	0	Atp2b4
0.00152621	0.265749	0.446	0.315	1	0	D5Ertd579e
0.00209247	0.265307	0.441	0.315	1	0	Mst1r
0.00732133	0.265142	0.469	0.364	1	0	Etfbkmt
0.00175595	0.264949	0.503	0.393	1	0	Sertad1
3.28677e-06	0.264772	0.989	0.984	0.0494955	0	Vdac1
3.93135e-06	0.264562	0.271	0.11	0.0592022	0	Hoxa7
0.000187136	0.263972	0.209	0.094	1	0	H2af-ps2
0.000752942	0.263648	0.395	0.266	1	0	Kctd9
0.00578353	0.263602	0.757	0.675	1	0	B4galt5
0.000300675	0.263599	0.876	0.76	1	0	Klf13
3.73393e-07	0.263585	0.141	0.023	0.00562293	0	6030407O03Rik
0.000571441	0.263313	0.864	0.731	1	0	Dctn6
0.000220379	0.263128	0.412	0.256	1	0	Sh3bp5l
7.215e-06	0.263034	1	1	0.108651	0	Itgb1
3.16009e-05	0.262968	0.537	0.347	0.475878	0	Ap3m1
0.000491909	0.262819	0.475	0.318	1	0	Procr
8.30784e-06	0.262717	0.277	0.12	0.125108	0	Lpar2
0.000713504	0.262717	0.203	0.097	1	0	Clec4a2
0.00019355	0.26268	0.751	0.607	1	0	Hpcal1
0.00322016	0.262538	0.249	0.146	1	0	Reep1
0.00230964	0.26199	0.994	0.99	1	0	Manf
0.00107803	0.261729	0.955	0.877	1	0	Abi1
0.000539994	0.261331	0.734	0.614	1	0	Acly
0.000302792	0.261318	0.768	0.669	1	0	Yipf1
0.000410878	0.261311	0.48	0.325	1	0	Mapk8ip1
0.000283619	0.261133	0.836	0.763	1	0	Vasp
0.000104693	0.260588	0.689	0.526	1	0	Jup
5.67041e-05	0.260525	0.955	0.942	0.853907	0	Sys1
0.00607299	0.260498	0.859	0.779	1	0	Lama4
7.9618e-05	0.260492	0.859	0.711	1	0	Ergic1
0.000726166	0.260469	0.243	0.13	1	0	Mpp2
2.21416e-06	0.260433	1	1	0.033343	0	Gpx4
0.000388273	0.260363	0.944	0.906	1	0	Paics
3.05884e-07	0.26029	0.904	0.721	0.0046063	0	Tnxb
8.27804e-05	0.260247	0.384	0.221	1	0	Macir
0.00528121	0.259696	0.492	0.393	1	0	Wt1os
0.000367328	0.259661	0.859	0.76	1	0	Gpc3
7.01985e-05	0.259619	0.367	0.205	1	0	Tmem50b
0.00175849	0.259587	0.768	0.659	1	0	Ndfip2
0.000210242	0.259407	0.164	0.062	1	0	Scn3b
0.00167826	0.259026	0.712	0.588	1	0	C1qtnf1
8.09507e-07	0.258978	1	1	0.0121904	0	Snrpg
1.05342e-05	0.258972	0.299	0.136	0.158634	0	Nceh1
9.32409e-05	0.258708	0.955	0.925	1	0	Shisa5
0.00222704	0.258613	0.497	0.38	1	0	Plpp2
0.000161528	0.25838	0.638	0.474	1	0	Scn1b
0.00092019	0.258322	0.463	0.318	1	0	Sema4b
0.00806474	0.258035	0.401	0.289	1	0	Bhlhe40
0.000355282	0.257966	0.401	0.256	1	0	Zfp90
2.54826e-05	0.257532	0.994	0.99	0.383742	0	Tmem50a
0.00136365	0.257532	0.684	0.578	1	0	Kif1c
0.00015047	0.257472	0.226	0.104	1	0	Slc16a6
0.000426395	0.257472	0.876	0.799	1	0	Ilvbl
0.000371678	0.257404	0.616	0.445	1	0	Phyhd1
0.00752611	0.257287	0.542	0.448	1	0	B3gat3
0.00184624	0.257145	0.379	0.253	1	0	Ldlr
0.000989104	0.256912	0.842	0.779	1	0	Akt1
0.000929832	0.256815	0.667	0.513	1	0	Rev3l
0.00120713	0.256251	0.333	0.214	1	0	Mapk13
0.00153022	0.256125	0.514	0.367	1	0	Hyou1
4.10605e-05	0.255946	0.503	0.315	0.61833	0	Arhgap17
0.000614018	0.255819	0.277	0.153	1	0	6820408C15Rik
0.00375196	0.255621	0.345	0.237	1	0	Lrrc1
0.00421516	0.254988	0.508	0.412	1	0	Eef2k
9.70099e-05	0.25486	0.435	0.269	1	0	Tfeb
9.23864e-05	0.25486	0.864	0.75	1	0	Nr2f6
6.62616e-05	0.254404	0.944	0.899	0.997834	0	Sdf4
0.000501127	0.253921	0.904	0.844	1	0	Ndufv1
7.27516e-06	0.253855	0.294	0.13	0.109557	0	Gm32497
0.000245879	0.253855	0.966	0.932	1	0	Actn4
0.000311836	0.253633	0.181	0.075	1	0	Fgr
0.000208429	0.253137	0.345	0.198	1	0	1110018N20Rik
0.000426285	0.252737	0.452	0.312	1	0	Atg2a
0.00086787	0.252148	0.808	0.714	1	0	Fnta
0.00137008	0.251883	0.588	0.422	1	0	Cox6b2
0.00140551	0.251877	0.689	0.61	1	0	1600012H06Rik
0.000353371	0.251451	0.503	0.351	1	0	Sh3bp4
0.00011452	0.251262	0.972	0.948	1	0	Atxn10
8.54966e-07	0.251181	1	1	0.0128749	0	Prdx1
4.54089e-05	0.251099	0.667	0.487	0.683813	0	Esyt1
6.64476e-06	0.251078	0.966	0.955	0.100063	0	Nucb1
8.97876e-05	0.250816	0.836	0.731	1	0	Mrpl43
0.00113344	0.250522	0.994	0.994	1	0	Ap2m1
0.000550342	0.250465	0.492	0.338	1	0	Ubald1
0.00144653	0.250217	0.237	0.123	1	0	Ccnd1
0.000109094	0.250151	1	0.994	1	0	Selenom
0.00211518	-0.250114	0.633	0.708	1	0	Upf2
0.00147981	-0.250147	0.203	0.331	1	0	Tln2
6.99541e-09	-0.25021	1	1	0.000105344	0	Rpl5
0.000235345	-0.25045	0.102	0.234	1	0	Mapk10
0.00108394	-0.250744	0.147	0.276	1	0	Hivep3
0.00510829	-0.250976	0.158	0.266	1	0	Plxnd1
5.60842e-08	-0.251134	1	1	0.000844572	0	Rps27
0.000452938	-0.251633	0.339	0.49	1	0	Map3k20
4.48967e-05	-0.251998	0.017	0.123	0.6761	0	Cdc25c
0.00593408	-0.252044	0.299	0.412	1	0	Zfp532
1.23559e-05	-0.252563	0.006	0.114	0.186068	0	Ska1
0.00151425	-0.252814	0.209	0.331	1	0	Pmf1
0.00141719	-0.252866	0.288	0.425	1	0	Cplane1
0.00838535	-0.253015	0.04	0.107	1	0	Rag1
0.00322906	-0.253096	0.412	0.526	1	0	Tmem138
0.00782162	-0.253387	0.277	0.393	1	0	Myc
0.00103115	-0.253788	0.949	0.981	1	0	Oat
0.000308279	-0.253854	0.186	0.344	1	0	Gm41949
9.25883e-05	-0.25523	1	0.997	1	0	Lamp2
0.00144394	-0.25589	0.328	0.471	1	0	Smc5
0.00714168	-0.256049	0.124	0.224	1	0	Notch1
0.00707495	-0.256314	0.554	0.656	1	0	Nr2f2
0.00178273	-0.256493	0.48	0.597	1	0	Pdcd11
0.00229954	-0.257174	0.616	0.688	1	0	Oaz2
0.00811492	-0.2579	0.203	0.299	1	0	Slc43a2
0.00197011	-0.258623	0.492	0.614	1	0	Ilf2
0.00501444	-0.259064	0.876	0.883	1	0	Thrap3
0.00316319	-0.259118	0.09	0.185	1	0	Plk4
0.00914746	-0.259454	0.814	0.88	1	0	Kcnq1ot1
4.9174e-08	-0.259907	1	1	0.000740512	0	Rpl18
0.000804332	-0.260525	0.537	0.688	1	0	Rcc2
0.000277961	-0.26108	0.181	0.325	1	0	Gm15421
0.00316549	-0.261207	0.593	0.718	1	0	Nrip1
0.000267959	-0.261361	0.158	0.299	1	0	Fktn
0.00131292	-0.261701	0.802	0.873	1	0	Ewsr1
0.00549397	-0.261829	0.989	0.981	1	0	Serping1
0.00233595	-0.262082	0.215	0.334	1	0	Asap3
0.00929774	-0.262344	0.169	0.266	1	0	Rasl11a
2.33636e-08	-0.262347	1	1	0.000351833	0	Nedd4
0.000478998	-0.263014	0.22	0.373	1	0	Metrn
0.000267601	-0.263103	0.124	0.263	1	0	Gm38485
5.01082e-05	-0.263154	1	1	0.754579	0	Ncl
0.000258857	-0.263829	0.904	0.925	1	0	Cbx1
0.00236199	-0.263871	0.407	0.545	1	0	Rhobtb3
3.25309e-05	-0.263959	0.04	0.169	0.489883	0	Serpina3g
0.000264291	-0.264616	0.051	0.162	1	0	Gm43305
0.00274513	-0.264774	0.91	0.968	1	0	Ddx6
0.00840253	-0.265096	0.678	0.744	1	0	Antxr1
0.00198922	-0.265178	0.39	0.516	1	0	Gtf3c2
0.00346103	-0.265188	0.35	0.468	1	0	2810025M15Rik
0.00516856	-0.265627	0.045	0.12	1	0	Rrm2
0.000481979	-0.265706	0.91	0.935	1	0	Hnrnpr
7.17738e-11	-0.266302	1	1	1.08084e-06	0	Rpl35
0.000212444	-0.266996	0.26	0.432	1	0	Uaca
0.00644495	-0.267009	0.169	0.266	1	0	Ppm1h
0.000804027	-0.267286	0.695	0.815	1	0	Siva1
0.00472467	-0.26749	0.565	0.653	1	0	Osmr
0.000117634	-0.268282	0.062	0.185	1	0	Lmnb2
0.00113967	-0.269861	0.13	0.25	1	0	Lifr
9.46402e-06	-0.271208	0.107	0.276	0.142519	0	Gm11478
0.00202807	-0.271208	0.542	0.659	1	0	Mt2
7.92947e-11	-0.271244	1	1	1.1941e-06	0	Rps21
1.51024e-06	-0.271273	1	0.997	0.0227427	0	St13
1.29387e-06	-0.271592	0.011	0.146	0.0194844	0	Asf1b
0.000182043	-0.271902	0.096	0.231	1	0	Sult5a1
0.000143505	-0.272424	0.198	0.36	1	0	Ccng2
0.000435269	-0.272585	0.989	0.997	1	0	Prrc2c
0.00243987	-0.272769	0.311	0.442	1	0	Gm45998
0.000794093	-0.27284	0.836	0.899	1	0	Tra2b
0.000406943	-0.273228	0.266	0.425	1	0	Trabd2b
0.000344775	-0.273332	0.073	0.192	1	0	Trip13
0.000259431	-0.273388	0.311	0.481	1	0	Prpsap1
3.55395e-05	-0.273447	0.034	0.156	0.53519	0	Tnfrsf19
0.00895601	-0.273645	0.571	0.653	1	0	Npm3
0.00197714	-0.273914	0.424	0.539	1	0	Cmc2
0.000828348	-0.274519	0.921	0.919	1	0	Ikbip
0.00390492	-0.274556	0.672	0.779	1	0	Pxdn
6.12035e-06	-0.275239	1	1	0.0921663	0	H3f3b
0.000367808	-0.276212	0.266	0.416	1	0	Ralgds
0.009231	-0.276226	0.113	0.198	1	0	Grem2
0.000354613	-0.276822	0.593	0.695	1	0	Mkks
5.58731e-06	-0.27717	0.04	0.182	0.0841393	0	Cenpp
9.06666e-06	-0.277709	0.994	1	0.136535	0	Ppic
2.89181e-09	-0.278735	1	1	4.35477e-05	0	Rps27a
0.000941489	-0.279225	0.045	0.14	1	0	Ecm2
0.00150391	-0.279408	0.322	0.451	1	0	Nme4
0.00183043	-0.279502	0.198	0.318	1	0	Gm46406
0.00144588	-0.279596	0.085	0.188	1	0	LOC115486533
0.004198	-0.279674	0.667	0.727	1	0	Rnaseh2c
8.81346e-09	-0.279785	1	1	0.000132722	0	Rpl32
6.67429e-05	-0.279891	0.164	0.328	1	0	Mnd1
5.88233e-07	-0.280108	0	0.13	0.0088582	0	Hpca
0.00576553	-0.280929	0.548	0.617	1	0	Brd8
0.000631447	-0.281637	0.797	0.854	1	0	Hif1a
0.000301119	-0.281871	0.503	0.682	1	0	Klhl24
0.000228931	-0.282174	0.023	0.117	1	0	Spdl1
0.0013703	-0.282417	0.175	0.305	1	0	Gm12250
8.41843e-11	-0.282881	1	1	1.26773e-06	0	Rpl13a
1.29889e-05	-0.28347	0.136	0.318	0.1956	0	Rab3il1
0.00535287	-0.283712	0.446	0.529	1	0	Mbtd1
4.65725e-09	-0.284677	1	1	7.01335e-05	0	Rpl3
0.000346473	-0.285481	0.023	0.114	1	0	Pcdh19
0.000553311	-0.286276	0.367	0.497	1	0	Pcf11
4.74577e-05	-0.286655	0.384	0.558	0.714665	0	Timm21
4.33538e-05	-0.288649	0.22	0.403	0.652865	0	Arhgap32
8.8797e-05	-0.288677	0.175	0.338	1	0	Zfp608
3.17139e-06	-0.289688	0.023	0.159	0.0477579	0	Olfml1
5.11116e-06	-0.29065	0.011	0.133	0.0769689	0	Ncapg
0.000887395	-0.291483	0.785	0.834	1	0	Tgfbr3
0.00425664	-0.291603	0.763	0.812	1	0	Tead1
0.000256732	-0.292332	0.785	0.857	1	0	Lamb1
0.000411417	-0.293123	0.379	0.542	1	0	Dbt
0.00108931	-0.29335	0.26	0.393	1	0	Slc39a14
0.000177774	-0.294941	0.814	0.883	1	0	Lrrc58
3.39736e-05	-0.294977	0.175	0.347	0.511609	0	Gm26782
0.00997071	-0.295085	0.932	0.929	1	0	Htra1
0.000181173	-0.295414	0.367	0.536	1	0	Gpbp1l1
0.00017324	-0.296489	0.435	0.604	1	0	Ift74
0.00131944	-0.296976	0.921	0.955	1	0	Eva1b
0.00197259	-0.297108	1	1	1	0	Hnrnpa2b1
0.000113843	-0.297765	0.192	0.354	1	0	Tead2
0.00808989	-0.297988	0.74	0.782	1	0	H6pd
3.08742e-06	-0.298733	0.006	0.127	0.0464935	0	Depdc1a
0.000148516	-0.299083	0.209	0.36	1	0	Dynlt1b
0.00197456	-0.299689	0.407	0.529	1	0	Dkc1
0.00282835	-0.300355	0.475	0.571	1	0	Zcchc14
0.000259597	-0.300355	0.153	0.292	1	0	F830016B08Rik
0.00650331	-0.300615	0.966	0.971	1	0	Mgst1
0.000312606	-0.300779	0.655	0.75	1	0	Pls3
0.00705963	-0.300983	0.503	0.568	1	0	Susd6
9.16499e-05	-0.302933	0.831	0.903	1	0	Snhg8
0.00375222	-0.303281	0.09	0.185	1	0	Slfn9
0.00118081	-0.303813	0.282	0.419	1	0	Ctps
0.00247487	-0.303913	0.503	0.591	1	0	Exosc8
5.85751e-08	-0.304261	1	1	0.000882082	0	Npm1
2.14664e-06	-0.304599	0.023	0.162	0.0323263	0	Nuf2
0.00189551	-0.304706	0.898	0.903	1	0	Nupr1
0.000526889	-0.30481	0.051	0.153	1	0	Kif11
0.000147416	-0.305608	0.938	0.974	1	0	2410006H16Rik
4.49885e-07	-0.305718	0.011	0.156	0.00677482	0	Kif15
1.03212e-05	-0.305718	0.011	0.127	0.155428	0	Bub1
0.00281029	-0.305766	0.751	0.795	1	0	Rbms3
0.000587709	-0.306268	0.124	0.253	1	0	Runx1t1
0.000201144	-0.307059	0.266	0.412	1	0	Tnks
5.27596e-05	-0.307734	0.322	0.484	0.794507	0	Foxo3
2.003e-11	-0.307943	1	1	3.01632e-07	0	Rpl37
0.00855706	-0.308153	0.299	0.396	1	0	Slc27a1
0.00572791	-0.308526	0.938	0.929	1	0	Hp1bp3
0.000182531	-0.309053	0.96	0.968	1	0	Chd4
0.00404817	-0.309343	0.469	0.568	1	0	Zfp827
0.0050271	-0.309632	0.158	0.26	1	0	Zfp521
0.000742791	-0.309801	0.367	0.506	1	0	Lacc1
8.70621e-06	-0.310048	0.006	0.117	0.131107	0	Pbk
0.00129231	-0.310583	0.271	0.403	1	0	Bach2
0.000689466	-0.311609	0.537	0.649	1	0	Pxk
0.00171857	-0.312464	0.588	0.669	1	0	Lrp6
0.00304248	-0.313148	0.288	0.412	1	0	Mcm7
0.00298057	-0.31445	0.621	0.701	1	0	Phgdh
2.84559e-05	-0.316916	0.011	0.117	0.428517	0	Ndc80
0.00115788	-0.317253	0.706	0.763	1	0	Col18a1
0.000418545	-0.317417	0.458	0.578	1	0	Dse
0.00338777	-0.319	0.458	0.565	1	0	Angptl2
0.00037964	-0.320022	0.249	0.393	1	0	Gbp6
0.0010412	-0.320041	0.435	0.568	1	0	Gpr153
9.82416e-06	-0.32063	0.011	0.127	0.147942	0	Shcbp1
5.2019e-05	-0.320961	0.949	0.961	0.783354	0	Cnn3
2.20553e-11	-0.321242	1	1	3.3213e-07	0	Rps18
1.22849e-05	-0.321275	0.006	0.114	0.184998	0	Kifc1
0.000883788	-0.322187	0.87	0.951	1	0	Prdx4
2.81997e-05	-0.323485	0.215	0.399	0.42466	0	Cdk14
0.00344195	-0.323855	0.746	0.753	1	0	Gng10
0.000139409	-0.325601	0.452	0.623	1	0	Nsg1
9.08394e-05	-0.325939	0.842	0.89	1	0	Bclaf1
0.00510543	-0.326682	0.525	0.623	1	0	Clmp
7.57972e-05	-0.328111	0.876	0.916	1	0	Rbfox2
0.000468397	-0.329225	0.062	0.169	1	0	Arhgap11a
4.6742e-08	-0.329279	1	0.994	0.000703888	0	Pcbp2
0.00330252	-0.330102	0.401	0.51	1	0	Mir100hg
0.000707434	-0.330432	0.785	0.841	1	0	Lyl1
4.47941e-05	-0.330637	0.429	0.627	0.674555	0	Abca9
0.000678738	-0.330699	0.102	0.221	1	0	Zfp791
0.000140026	-0.330749	0.401	0.565	1	0	Tgfbi
0.0065772	-0.331825	0.333	0.442	1	0	Tmem132a
1.73154e-05	-0.332416	0.006	0.11	0.260752	0	Gm32569
5.95194e-07	-0.332578	0.028	0.185	0.00896303	0	Heph
9.29072e-05	-0.332578	0.023	0.127	1	0	Mxd3
0.00115952	-0.333631	0.395	0.536	1	0	Dipk1a
0.00969152	-0.334008	0.367	0.451	1	0	Plcl1
1.22154e-05	-0.335277	0.955	0.958	0.183952	0	Cbx3
1.16909e-06	-0.33629	0.949	0.987	0.0176053	0	Luc7l2
0.00190529	-0.336371	0.751	0.808	1	0	Ldlrad4
0.000492897	-0.336446	0.853	0.951	1	0	Marcks
0.00338346	-0.336463	0.944	0.938	1	0	Hspd1
5.08691e-06	-0.336633	0.243	0.448	0.0766037	0	Metap1d
0.000168947	-0.337598	0.023	0.12	1	0	Sgo1
0.00331586	-0.33782	0.367	0.474	1	0	Ezh2
0.000326493	-0.338323	0.322	0.468	1	0	Dact3
2.87872e-05	-0.338871	0.282	0.455	0.433507	0	Trmt10a
0.0067841	-0.339218	0.424	0.516	1	0	Nt5dc2
0.000964057	-0.339473	0.226	0.36	1	0	LOC115487771
6.05383e-07	-0.339755	0.023	0.175	0.00911646	0	Cped1
0.00165166	-0.341318	0.944	0.99	1	0	Id3
0.000636061	-0.343018	0.294	0.429	1	0	LOC118567342
0.00911728	-0.343991	0.22	0.325	1	0	Hk2
0.00177287	-0.345377	0.13	0.237	1	0	Mad2l1
0.00226301	-0.345921	0.215	0.331	1	0	Galnt15
0.000635336	-0.346473	0.593	0.682	1	0	Lsm3
0.00728111	-0.34738	0.435	0.542	1	0	Gbp3
0.00392721	-0.348249	0.271	0.377	1	0	Snai1
5.46168e-13	-0.348343	1	1	8.22474e-09	0	Rps28
0.000534397	-0.34864	0.073	0.182	1	0	Dbf4
0.000698229	-0.350123	0.492	0.617	1	0	Mrc2
0.000177639	-0.352531	0.203	0.37	1	0	F2r
0.000513621	-0.35315	0.136	0.269	1	0	Rgs16
1.37022e-05	-0.353196	0.949	0.964	0.206341	0	Sfpq
0.000141475	-0.353245	0.559	0.662	1	0	Igsf3
7.82301e-05	-0.353249	0.746	0.831	1	0	Ypel3
0.000333986	-0.354209	0.446	0.607	1	0	Spaca6
7.17878e-07	-0.355609	0.023	0.172	0.0108105	0	Hgf
0.000353162	-0.355805	0.785	0.815	1	0	Rnf213
9.12496e-06	-0.356208	0.983	0.968	0.137413	0	Mxra8
0.00012953	-0.357197	0.175	0.321	1	0	Casp4
3.92971e-14	-0.357927	1	1	5.91775e-10	0	Rpl36
0.00768823	-0.358684	0.362	0.468	1	0	Gm38865
0.000707463	-0.359646	0.616	0.679	1	0	Myef2
0.000727839	-0.359809	0.107	0.224	1	0	LOC118568777
0.000436935	-0.361482	0.068	0.179	1	0	Aoc3
0.000480499	-0.361739	0.271	0.419	1	0	2310067E19Rik
0.00027286	-0.361811	0.395	0.549	1	0	Bcl2l11
9.10592e-13	-0.362506	1	1	1.37126e-08	0	Rpl30
0.000132478	-0.36309	0.215	0.373	1	0	Gm41107
4.68184e-07	-0.363602	0.017	0.166	0.00705039	0	Glb1l2
3.32084e-05	-0.36408	0.13	0.292	0.500086	0	Gm26911
5.07354e-06	-0.365023	0.655	0.753	0.0764025	0	Tbl1xr1
5.83608e-14	-0.367066	1	1	8.78855e-10	0	Rps12
0.000423375	-0.367401	0.062	0.172	1	0	Fhl2
8.147e-06	-0.36807	0.254	0.448	0.122686	0	Fgfr2
0.00373361	-0.368213	0.452	0.584	1	0	Pik3r1
6.8485e-06	-0.368591	0.842	0.909	0.103132	0	Hnrnph1
2.92559e-06	-0.372362	0.09	0.263	0.0440564	0	Kif26b
0.00269911	-0.373413	0.277	0.396	1	0	Reep4
1.77759e-07	-0.373673	0.87	0.935	0.00267688	0	Map4k4
0.000360753	-0.373691	0.446	0.581	1	0	H1f4
4.9815e-06	-0.373717	0.475	0.692	0.0750164	0	Ndrg2
0.000263106	-0.373835	0.316	0.481	1	0	Gpam
0.000204513	-0.374848	0.09	0.218	1	0	Ncapd2
7.3812e-05	-0.375762	0.316	0.5	1	0	Acot1
1.22467e-05	-0.376137	0.006	0.114	0.184423	0	Svep1
0.00112168	-0.376195	0.825	0.851	1	0	C1qtnf6
4.54547e-05	-0.377947	0.729	0.799	0.684502	0	Tnrc18
0.000368174	-0.37856	0.181	0.315	1	0	Pcdh18
0.00457385	-0.379851	0.085	0.172	1	0	Incenp
3.66561e-06	-0.380525	0.062	0.224	0.0552004	0	Rgs7bp
0.00012516	-0.380973	0.136	0.276	1	0	Atad2
5.7403e-05	-0.381002	0.153	0.312	0.864432	0	Nexn
0.00412561	-0.381757	0.198	0.305	1	0	Tmem178
0.000209481	-0.381989	0.13	0.269	1	0	Gdpd2
0.00012087	-0.382203	0.689	0.76	1	0	Lsm5
0.000813286	-0.383022	0.921	0.942	1	0	Pnp
1.14828e-05	-0.383968	0.023	0.146	0.172919	0	Lpar1
2.24364e-05	-0.384958	0.09	0.244	0.33787	0	Adam19
1.43927e-05	-0.387	0.915	0.964	0.216739	0	Vmp1
0.000404081	-0.388446	0.181	0.308	1	0	Gm7429
0.00455829	-0.389775	1	1	1	0	Fth1
0.00298749	-0.389853	0.294	0.403	1	0	Gm4951
2.64898e-06	-0.390391	0.192	0.396	0.039891	0	Dact1
1.82387e-05	-0.390743	0.096	0.25	0.274656	0	Cenpm
2.30586e-05	-0.391054	0.842	0.919	0.347239	0	Marcksl1
7.76884e-06	-0.391704	0.124	0.295	0.116991	0	Col27a1
0.00204926	-0.391733	0.655	0.75	1	0	Hacd2
0.000256992	-0.392228	0.797	0.864	1	0	Sod2
2.1855e-06	-0.392337	0.718	0.86	0.0329114	0	Phldb2
0.000114574	-0.393655	0.944	0.961	1	0	Celf2
0.0050968	-0.395751	0.599	0.698	1	0	Tnfaip2
0.00011301	-0.396581	0.333	0.494	1	0	Tsix
5.41932e-06	-0.397368	0.503	0.688	0.0816095	0	Vps13c
7.16316e-05	-0.39839	0.09	0.231	1	0	Dnm3os
4.97978e-07	-0.401715	0.678	0.815	0.00749905	0	Taf1d
0.000278612	-0.402088	0.441	0.601	1	0	Abca1
2.95757e-05	-0.402711	0.299	0.464	0.44538	0	Slc7a6
1.41643e-07	-0.403294	0.96	0.997	0.00213301	0	Hnrnpa1
0.00165565	-0.404261	0.153	0.263	1	0	Kif22
5.97451e-06	-0.40727	0.192	0.383	0.0899701	0	Pde1a
1.90629e-07	-0.407467	0.797	0.86	0.00287069	0	Snhg6
1.84678e-05	-0.408576	0.04	0.169	0.278106	0	Igsf10
0.00205301	-0.409633	0.028	0.104	1	0	Cemip
0.000557464	-0.410272	0.316	0.464	1	0	Enc1
0.00443265	-0.414626	0.384	0.497	1	0	Smad7
1.073e-05	-0.415219	0.023	0.146	0.161582	0	Kif4
1.11743e-08	-0.417046	0.119	0.351	0.000168274	0	Prickle2
5.90789e-07	-0.419714	0	0.13	0.00889668	0	Kif2c
0.000299744	-0.420945	0.757	0.795	1	0	Slit3
9.57288e-06	-0.421572	0.893	0.932	0.144158	0	Dek
0.000678297	-0.422718	0.356	0.51	1	0	Phlda1
1.22793e-06	-0.423211	0.893	0.951	0.0184914	0	Selenop
1.5068e-08	-0.42417	0.164	0.406	0.000226909	0	Adgrl2
0.00100088	-0.425022	0.734	0.779	1	0	Rap2a
8.21869e-06	-0.426834	0.718	0.812	0.123765	0	Il1r1
7.33752e-07	-0.430799	0.407	0.617	0.0110496	0	Ssbp2
3.88147e-07	-0.43295	0.237	0.451	0.0058451	0	Tanc2
5.30955e-05	-0.433028	0.802	0.815	0.799564	0	Cd302
6.90294e-05	-0.43348	0.35	0.516	1	0	Gria3
3.16647e-05	-0.435284	0.271	0.435	0.476839	0	Slit2
6.87587e-06	-0.436447	0.141	0.321	0.103544	0	H1f10
0.000102949	-0.436468	0.932	0.974	1	0	H2az2
0.000190018	-0.437017	0.435	0.588	1	0	Dleu2
1.06845e-06	-0.438559	0.051	0.214	0.0160897	0	Spc25
1.96717e-06	-0.439258	0.39	0.578	0.0296235	0	Abhd4
2.47528e-06	-0.44061	0.994	0.994	0.0372752	0	Lrp1
2.23904e-05	-0.440646	0.051	0.185	0.337178	0	Cip2a
1.92941e-05	-0.441635	0.395	0.552	0.29055	0	Jam2
0.00371003	-0.44255	0.243	0.357	1	0	Ifit3
0.000495572	-0.442723	0.808	0.815	1	0	Ifi203
2.33634e-08	-0.443746	0.22	0.49	0.000351829	0	Adam12
1.39462e-05	-0.444924	0.011	0.123	0.210016	0	Sgo2a
7.97734e-06	-0.446151	0.107	0.276	0.120131	0	Naalad2
3.73899e-06	-0.446644	0.26	0.464	0.0563055	0	Gsdme
8.06973e-07	-0.446678	0.927	0.984	0.0121522	0	Slc38a2
1.29718e-06	-0.446798	0.78	0.867	0.0195343	0	Zfas1
8.55813e-06	-0.447196	0.056	0.205	0.128877	0	Rasl11b
0.00448011	-0.44748	0.503	0.597	1	0	Gm4258
0.000388599	-0.447831	0.537	0.62	1	0	Dram1
7.72192e-07	-0.450078	0.605	0.714	0.0116284	0	Sh3pxd2b
0.00920008	-0.451974	0.548	0.614	1	0	St3gal4
0.00152853	-0.453739	0.492	0.578	1	0	Rnasel
1.38349e-08	-0.456985	0.073	0.289	0.00020834	0	Fndc5
5.37994e-07	-0.463853	0.537	0.695	0.00810165	0	Chpt1
9.36575e-06	-0.466682	0.712	0.821	0.141039	0	Sh3pxd2a
3.23404e-05	-0.46835	0.91	0.919	0.487014	0	Angptl4
7.57009e-08	-0.468454	0.362	0.597	0.00113998	0	Adgra2
4.08211e-05	-0.469157	0.023	0.133	0.614726	0	Pimreg
1.189e-08	-0.471071	0.181	0.425	0.000179051	0	Mex3a
3.43176e-06	-0.471431	0.373	0.545	0.0516789	0	Rin2
0.000174622	-0.474195	0.328	0.471	1	0	Plscr2
1.66365e-08	-0.47468	0	0.162	0.000250529	0	Dlgap5
4.44948e-07	-0.475965	0.299	0.513	0.00670047	0	Dlc1
1.83572e-06	-0.476707	0.763	0.886	0.0276441	0	Cfh
0.000371673	-0.477292	0.028	0.123	1	0	Itgbl1
9.67427e-05	-0.477569	0.226	0.39	1	0	Etv1
0.000229875	-0.480755	0.921	0.932	1	0	Mt1
7.39286e-10	-0.481045	0.938	0.968	1.11329e-05	0	Sh3bgrl
7.49438e-10	-0.482679	1	0.994	1.12858e-05	0	Nfib
3.67101e-05	-0.485027	0.04	0.162	0.552817	0	Ect2
3.61599e-06	-0.485122	0.079	0.247	0.0544532	0	Fbn2
9.2376e-06	-0.485188	0.006	0.117	0.139109	0	Gm41284
8.57306e-05	-0.485608	0.023	0.127	1	0	Frzb
0.000440019	-0.486577	0.944	0.99	1	0	Mgp
1.81158e-05	-0.489007	0.073	0.221	0.272807	0	Tk1
7.53445e-08	-0.490019	0.949	0.974	0.00113461	0	Snhg18
8.82348e-06	-0.490326	0.706	0.799	0.132873	0	Fzd1
2.23742e-08	-0.490853	0.768	0.886	0.000336932	0	Prrx1
2.79153e-05	-0.491016	0.271	0.455	0.420377	0	Runx1
2.44679e-05	-0.491524	0.588	0.705	0.368463	0	Itgb5
0.0025803	-0.492413	0.78	0.779	1	0	Smc4
4.69172e-08	-0.493892	0.955	0.942	0.000706526	0	Lgmn
8.81918e-09	-0.498386	0.96	0.968	0.000132808	0	Nfia
0.000554204	-0.50025	0.52	0.614	1	0	LOC102631979
8.70074e-05	-0.500379	0.017	0.117	1	0	Kcnj15
3.75183e-06	-0.50179	0.966	0.994	0.0564988	0	Zbtb20
1.29938e-08	-0.5018	0.175	0.412	0.000195673	0	Rnf144a
3.84887e-05	-0.503859	0.887	0.942	0.579601	0	Sox4
0.00672122	-0.5046	0.051	0.123	1	0	Ndufa4l2
4.56288e-05	-0.505488	0.034	0.153	0.687125	0	Edn1
1.00768e-05	-0.506841	0.898	0.938	0.151746	0	Col6a3
1.21058e-07	-0.50698	0.04	0.214	0.00182302	0	Cenpq
3.23707e-06	-0.510208	0.695	0.808	0.048747	0	Cbx6
0.00522094	-0.511117	0.898	0.851	1	0	Plac8
3.53497e-06	-0.514961	1	1	0.053233	0	Col3a1
8.64931e-07	-0.515829	0.989	0.994	0.013025	0	Xist
6.16955e-10	-0.517003	0.938	0.99	9.29073e-06	0	Bicc1
4.28378e-06	-0.517585	0.192	0.377	0.0645094	0	Hmgn5
5.68624e-06	-0.517792	0.588	0.692	0.0856291	0	Auts2
3.11592e-07	-0.52218	0.718	0.854	0.00469226	0	Emilin1
1.61787e-06	-0.523619	0.768	0.886	0.0243636	0	Btg1
3.30389e-10	-0.52807	0.989	0.997	4.97533e-06	0	Mmp14
0.00397708	-0.52956	0.435	0.523	1	0	Col5a3
1.80372e-05	-0.529768	0.667	0.792	0.271622	0	Lmo4
4.31264e-06	-0.533334	0.531	0.679	0.064944	0	Atxn1
0.000524518	-0.533742	0.034	0.127	1	0	Gucy1b1
0.000190901	-0.533755	0.136	0.273	1	0	Gem
3.63871e-08	-0.536984	0.237	0.481	0.000547953	0	Cyp7b1
1.91727e-05	-0.539621	0.056	0.192	0.288722	0	Bub1b
2.01328e-05	-0.539802	0.04	0.169	0.30318	0	Kif20b
5.70917e-05	-0.542855	0.147	0.299	0.859745	0	Ctsk
3.3318e-06	-0.545547	0.52	0.679	0.0501736	0	Fmr1
2.3922e-09	-0.546746	0.379	0.649	3.60242e-05	0	Fblim1
1.59337e-05	-0.55234	0.819	0.857	0.239945	0	Tshz2
3.75021e-07	-0.554936	0.808	0.857	0.00564744	0	Trps1
0.000363796	-0.556478	0.04	0.14	1	0	Fibin
0.000289716	-0.557384	0.169	0.295	1	0	Cenpw
0.000996359	-0.557669	0.554	0.653	1	0	Tmpo
1.30037e-12	-0.560111	1	1	1.95823e-08	0	Hmgb1
6.07965e-05	-0.565931	0.718	0.799	0.915534	0	C4b
1.1396e-05	-0.566563	0.124	0.295	0.171612	0	Spc24
3.2917e-05	-0.567776	0.949	0.916	0.495697	0	Maf
2.91227e-07	-0.569388	0.186	0.419	0.00438558	0	Hmcn1
3.66778e-06	-0.571152	0.548	0.695	0.0552331	0	Maml2
4.57109e-07	-0.573269	0.655	0.828	0.00688361	0	Cdh2
7.87196e-08	-0.574078	0.757	0.844	0.00118544	0	Zeb2
2.15279e-07	-0.576245	0.011	0.162	0.00324189	0	Plk1
5.68857e-07	-0.57809	0.006	0.143	0.00856642	0	Nusap1
1.48061e-07	-0.579331	0.011	0.166	0.00222964	0	Cep55
6.83159e-05	-0.582248	0.062	0.188	1	0	Gask1b
2.55647e-05	-0.60116	0.119	0.273	0.384979	0	D17H6S56E-5
5.74314e-05	-0.602148	0.311	0.477	0.864859	0	Fam110c
1.19603e-07	-0.603345	0.718	0.831	0.0018011	0	Mmp2
2.55814e-11	-0.604267	0.983	1	3.8523e-07	0	Rbp1
3.38131e-06	-0.606658	0	0.114	0.0509191	0	Srpx2
5.76474e-10	-0.608351	0.288	0.565	8.68112e-06	0	Rpl34-ps1
1.31115e-06	-0.609625	0.124	0.308	0.0197447	0	A530020G20Rik
2.42257e-05	-0.610074	0.525	0.666	0.364815	0	Ccdc34
1.82296e-09	-0.611386	0.085	0.325	2.7452e-05	0	Scn7a
6.37326e-09	-0.616409	0.819	0.922	9.59749e-05	0	Slc3a2
2.51885e-08	-0.619532	0.096	0.308	0.000379313	0	S1pr3
4.83619e-05	-0.619532	0.249	0.412	0.728282	0	Vegfc
0.000178188	-0.619648	0.407	0.562	1	0	Cdkn1c
0.00208459	-0.624782	0.525	0.63	1	0	Tgfb2
3.07747e-06	-0.625891	0.096	0.266	0.0463437	0	H1f5
5.51277e-11	-0.62858	0.893	0.961	8.30168e-07	0	Gm15682
8.77898e-07	-0.632188	0.876	0.942	0.0132203	0	Serpinf1
9.83541e-05	-0.640141	0.186	0.338	1	0	Rspo3
2.58014e-08	-0.649225	0.13	0.344	0.000388544	0	Atp1a2
1.94634e-05	-0.663644	0.062	0.205	0.2931	0	Calcb
5.43562e-08	-0.670304	0.367	0.604	0.00081855	0	Gas7
5.46398e-06	-0.674464	0.096	0.256	0.0822821	0	Tacc3
1.42566e-09	-0.677817	0.768	0.877	2.1469e-05	0	Tcf4
1.0741e-12	-0.679473	0.232	0.545	1.61749e-08	0	Slc16a2
4.98367e-12	-0.685741	0.119	0.409	7.50491e-08	0	Steap3
4.62064e-06	-0.689921	0.898	0.903	0.0695822	0	Flrt2
8.92908e-10	-0.691096	0.989	0.997	1.34463e-05	0	Bgn
4.18901e-10	-0.693024	0.017	0.227	6.30824e-06	0	Lrrc17
1.15401e-07	-0.696303	0.062	0.25	0.00173783	0	Lockd
9.45699e-10	-0.697369	0.559	0.763	1.42413e-05	0	Dclk1
1.33616e-05	-0.698998	0	0.101	0.201212	0	Tbx20
1.05875e-07	-0.701513	0.164	0.386	0.00159437	0	Myl9
3.94651e-05	-0.706851	0.729	0.799	0.594304	0	Osr1
0.000744945	-0.707487	0.028	0.114	1	0	Pcolce2
3.66958e-05	-0.711569	0.412	0.558	0.552602	0	Iigp1
1.80901e-09	-0.7117	0.463	0.662	2.72419e-05	0	Gxylt2
0.000202125	-0.712615	0.028	0.127	1	0	Dpep1
5.80347e-07	-0.713503	0.593	0.724	0.00873945	0	Zeb1
0.00180503	-0.714674	0.056	0.146	1	0	Serpine2
1.63449e-06	-0.718426	0.051	0.208	0.0246138	0	Kif20a
3.12114e-06	-0.718978	0.203	0.386	0.0470012	0	Cdk1
1.90385e-06	-0.720535	0.073	0.24	0.0286701	0	Racgap1
0.00157465	-0.721293	0.028	0.107	1	0	Adm
1.51623e-09	-0.722517	0.102	0.341	2.28328e-05	0	Abca8a
5.11782e-07	-0.725086	0.006	0.143	0.00770693	0	Aspm
5.9547e-08	-0.73071	0.006	0.162	0.000896719	0	Knl1
0.000270759	-0.73458	0.141	0.279	1	0	Ltbp2
0.000236846	-0.749787	0.531	0.656	1	0	Serpina3n
2.72037e-05	-0.762474	0.147	0.299	0.40966	0	Anln
2.03435e-09	-0.769957	0.316	0.571	3.06353e-05	0	Nrep
6.71344e-09	-0.771184	0.356	0.581	0.000101098	0	Npl
1.40119e-10	-0.774175	0.119	0.383	2.11005e-06	0	Sema6a
4.91781e-07	-0.774255	0.458	0.633	0.00740573	0	Steap4
0.000116056	-0.775173	0.028	0.133	1	0	G0s2
3.6418e-11	-0.780704	1	1	5.48419e-07	0	Igfbp7
5.94504e-06	-0.785782	0.068	0.218	0.0895264	0	Cdkn3
2.14234e-18	-0.792907	1	1	3.22615e-14	0	Gm15501
2.35541e-06	-0.793559	0.034	0.179	0.0354701	0	Kif23
1.27564e-10	-0.79534	0.463	0.685	1.92099e-06	0	Clec2d
1.37303e-07	-0.796429	0.017	0.175	0.00206765	0	Ccnb1
6.8685e-09	-0.796564	0.932	0.942	0.000103433	0	Klf9
9.39213e-09	-0.800794	0.588	0.779	0.000141436	0	Olfml3
9.80934e-06	-0.802577	0.537	0.662	0.147719	0	Adamts1
2.44526e-07	-0.814694	0.26	0.458	0.00368232	0	Adamts15
7.72559e-07	-0.829283	0.096	0.269	0.011634	0	Knstrn
1.78258e-05	-0.833999	0.701	0.792	0.268439	0	Selenoh
1.50282e-08	-0.840313	0.407	0.617	0.000226309	0	Mpp6
1.93145e-05	-0.840547	0.147	0.308	0.290856	0	Thbs2
2.79428e-06	-0.854716	0.254	0.445	0.0420791	0	Smc2
1.27336e-07	-0.86795	0.028	0.195	0.00191755	0	Ckap2l
2.54232e-06	-0.877524	0.09	0.26	0.0382848	0	Pdgfrl
2.85505e-12	-0.877708	0.91	0.971	4.29942e-08	0	Cpxm1
0.00213304	-0.879682	0.418	0.503	1	0	Lbh
3.20245e-08	-0.888606	0.045	0.234	0.000482256	0	Ckap2
2.56293e-11	-0.897731	0.136	0.429	3.85951e-07	0	Ifi202b
1.81187e-12	-0.905861	0.831	0.925	2.7285e-08	0	Rpl27a-ps4
2.70464e-05	-0.909356	0.124	0.279	0.407292	0	Top2a
7.51955e-15	-0.925033	0.316	0.617	1.13237e-10	0	Pdgfrb
9.8259e-18	-0.93115	0.667	0.922	1.47968e-13	0	Igf1
1.52174e-07	-0.93233	0.124	0.328	0.00229159	0	Gm42339
3.38762e-10	-0.933799	0.345	0.597	5.10141e-06	0	Islr
9.29371e-08	-0.946372	0.085	0.279	0.00139954	0	Cdca3
4.52509e-09	-0.949562	0.028	0.224	6.81434e-05	0	Ccna2
2.47797e-07	-0.956714	0.079	0.266	0.00373157	0	Pclaf
1.37833e-05	-0.960936	0.107	0.263	0.207563	0	Gpm6b
4.46944e-11	-0.969355	0.181	0.487	6.73052e-07	0	Ftl1-ps2
1.26275e-08	-0.976435	0.362	0.549	0.000190158	0	Sned1
0.00494764	-1.00314	0.09	0.179	1	0	Pdlim3
7.14006e-07	-1.01074	0.198	0.406	0.0107522	0	Pttg1
6.55673e-07	-1.01137	0.09	0.263	0.00987379	0	Cdca8
9.095e-07	-1.02638	0.017	0.159	0.0136962	0	Tcf21
4.8902e-05	-1.03045	0.119	0.26	0.736415	0	Ube2c
1.70048e-08	-1.04175	0.023	0.205	0.000256075	0	Cenpe
1.22274e-11	-1.06648	0.542	0.789	1.84132e-07	0	Stmn1
3.42898e-10	-1.07222	0.124	0.377	5.1637e-06	0	Mylk
0.00154125	-1.07502	0.435	0.552	1	0	Thbs1
2.90917e-10	-1.07866	0.068	0.305	4.38092e-06	0	Spon1
7.55326e-05	-1.11549	0.107	0.247	1	0	Pcdh9
7.11428e-13	-1.124	0.26	0.575	1.07134e-08	0	Vcam1
3.34379e-05	-1.12425	0.119	0.266	0.503542	0	Ccnb2
1.13806e-10	-1.13008	0.588	0.76	1.7138e-06	0	Cp
1.82957e-06	-1.13633	0.034	0.179	0.0275514	0	Ebf1
8.10937e-08	-1.16634	0.757	0.782	0.00122119	0	Gm46277
3.14314e-06	-1.20839	0.073	0.227	0.0473326	0	Tpx2
0.00624671	-1.29039	0.418	0.481	1	0	Cks2
1.33495e-05	-1.29443	0.011	0.123	0.20103	0	Col8a1
4.02157e-08	-1.30534	0.028	0.205	0.000605608	0	Hmmr
3.59406e-17	-1.31484	0.734	0.903	5.41229e-13	0	Lox
5.38002e-12	-1.32961	0.215	0.484	8.10178e-08	0	Chl1
1.73483e-05	-1.34892	0.034	0.159	0.261248	0	Sparcl1
0.00559009	-1.37022	0.763	0.799	1	0	Hmgb2
1.40848e-06	-1.37783	0.113	0.282	0.0212103	0	Mki67
2.53655e-15	-1.3859	0.169	0.497	3.81979e-11	0	Hmgcs2
6.43218e-08	-1.41994	0.062	0.25	0.000968622	0	Cdc20
8.85649e-05	-1.45281	0.147	0.276	1	0	Birc5
2.34959e-15	-1.47064	0.593	0.779	3.53825e-11	0	Cyp1b1
3.4451e-22	-1.50557	0.322	0.731	5.18798e-18	0	Cxcl12
1.57084e-10	-1.50849	0.028	0.253	2.36553e-06	0	Cxcl5
6.06817e-06	-1.52042	0.22	0.383	0.0913805	0	Col15a1
7.96211e-05	-1.52275	0.186	0.325	1	0	Cenpa
2.83824e-08	-1.53481	0.802	0.873	0.000427411	0	H2ac23
9.83856e-09	-1.64426	0.056	0.263	0.000148159	0	Cenpf
2.14502e-33	-1.69761	0.446	0.88	3.23019e-29	0	Pdgfra
1.13994e-07	-1.71415	0.079	0.269	0.00171663	0	Sfrp1
8.32412e-10	-1.85408	0.644	0.805	1.25353e-05	0	Saa3
2.43416e-07	-1.90499	0.006	0.149	0.0036656	0	Aspn
1.41727e-11	-1.93023	0.237	0.506	2.13427e-07	0	Calca
5.74535e-15	-1.9989	0.277	0.597	8.65192e-11	0	Sfrp2
2.23312e-06	-2.13581	0.153	0.331	0.0336286	0	Mfap4
7.09517e-06	-2.14895	0.119	0.286	0.106846	0	Ptn
8.46835e-09	-2.26801	0.356	0.549	0.000127525	0	Lum
2.88481e-08	-2.52145	0.073	0.276	0.000434424	0	Dpt
6.5181e-11	-3.54778	0.277	0.529	9.8156e-07	0	Cxcl13
2.05415e-45	2.15887	0.882	0.243	3.09335e-41	1	Hmgcs2
4.63861e-26	1.89306	0.98	0.684	6.98529e-22	1	Saa3
1.57241e-36	1.82202	1	0.616	2.36789e-32	1	Cp
7.79639e-38	1.7648	0.951	0.431	1.17406e-33	1	Mpp6
2.17685e-49	1.74936	0.902	0.167	3.27812e-45	1	Ifi202b
1.06424e-32	1.64442	1	0.747	1.60264e-28	1	Enpp2
5.11697e-38	1.60639	0.922	0.23	7.70564e-34	1	Ftl1-ps2
9.05097e-32	1.60375	1	0.634	1.36299e-27	1	Cyp1b1
3.90229e-28	1.55813	0.99	0.65	5.87646e-24	1	Pdgfra
6.34229e-20	1.51506	0.529	0.136	9.55085e-16	1	Spon1
7.80447e-20	1.41391	0.99	0.903	1.17528e-15	1	Trf
1.65116e-31	1.38004	0.99	0.924	2.48648e-27	1	Klf9
2.38729e-20	1.3464	0.814	0.423	3.59502e-16	1	Iigp1
6.68528e-26	1.30942	0.814	0.272	1.00674e-21	1	Chl1
2.39855e-14	1.26025	0.99	0.969	3.61198e-10	1	Mgp
3.05803e-20	1.25031	0.725	0.295	4.60509e-16	1	Adamts15
3.9419e-30	1.23808	1	0.862	5.9361e-26	1	Rpl27a-ps4
2.25854e-13	1.23533	0.814	0.564	3.40114e-09	1	Adamts1
3.99926e-21	1.22443	0.961	0.684	6.02248e-17	1	Cfb
2.12286e-25	1.18856	1	0.963	3.19681e-21	1	C3
5.47938e-21	1.16525	0.931	0.64	8.25139e-17	1	Sema5a
3.20552e-30	1.15552	0.343	0.005	4.82719e-26	1	Gm41284
2.58997e-13	1.14135	0.412	0.107	3.90024e-09	1	Cxcl5
5.07741e-18	1.13939	0.735	0.321	7.64607e-14	1	Calca
1.91989e-22	1.1389	0.99	0.836	2.89116e-18	1	Plac8
1.62962e-13	1.12207	0.931	0.71	2.45404e-09	1	Fabp4
9.30292e-32	1.11966	1	0.95	1.40093e-27	1	C1s1
2.78554e-13	1.1044	0.676	0.337	4.19474e-09	1	Ifit1
1.82798e-16	1.0976	0.765	0.405	2.75275e-12	1	Sned1
5.61527e-21	1.07449	0.951	0.702	8.45603e-17	1	Syne1
8.58676e-16	1.06567	1	0.971	1.29308e-11	1	Clu
3.6628e-20	1.06036	0.853	0.41	5.5158e-16	1	Gbp3
1.07188e-21	1.05768	0.814	0.316	1.61414e-17	1	Ifi44
6.19994e-31	1.05127	1	1	9.33649e-27	1	Gm15501
7.40821e-13	1.0352	0.539	0.219	1.1156e-08	1	Sema6a
2.38558e-25	1.03387	0.784	0.285	3.59244e-21	1	Gsdme
1.15517e-19	1.02947	0.922	0.577	1.73957e-15	1	Irf7
4.57576e-17	1.02883	0.961	0.833	6.89063e-13	1	Txnip
5.42712e-13	1.02641	0.804	0.533	8.1727e-09	1	St3gal4
1.52536e-21	1.02482	0.735	0.264	2.29703e-17	1	Gm4951
7.98656e-23	1.02469	0.657	0.191	1.2027e-18	1	Galnt15
3.78224e-16	1.02228	0.627	0.251	5.69568e-12	1	Etv1
1.17596e-28	1.01268	1	0.956	1.77088e-24	1	Snhg18
3.91605e-16	1.00969	0.98	0.914	5.89718e-12	1	Mt1
7.97872e-18	1.00905	0.676	0.243	1.20152e-13	1	Hmcn1
6.52871e-18	0.990369	0.843	0.467	9.83158e-14	1	Rnasel
7.25064e-24	0.972876	1	1	1.09187e-19	1	Fth1
5.1508e-12	0.972105	0.941	0.755	7.75658e-08	1	Isg15
8.16578e-22	0.969205	0.961	0.812	1.22969e-17	1	Man2b1
2.91768e-20	0.954823	0.99	0.919	4.39373e-16	1	Pnp
7.7597e-21	0.951047	0.804	0.373	1.16853e-16	1	Rpl34-ps1
3.53931e-20	0.946016	0.922	0.634	5.32984e-16	1	Ncoa4
4.89209e-18	0.944987	0.971	0.77	7.36699e-14	1	Ifi203
4.08249e-09	0.941197	0.676	0.42	6.14783e-05	1	Cd14
1.46936e-13	0.931759	0.598	0.24	2.21271e-09	1	Ifit3
5.38677e-08	0.927054	0.412	0.172	0.000811194	1	Gem
2.93247e-08	0.926571	0.755	0.522	0.000441601	1	Col6a5
3.86531e-16	0.910474	0.853	0.569	5.82077e-12	1	Gbp7
2.10354e-21	0.908006	0.99	0.922	3.16772e-17	1	Gm15682
1.78009e-24	0.907028	1	1	2.68064e-20	1	Dcn
2.3412e-12	0.900956	0.569	0.261	3.52561e-08	1	Epha4
4.53415e-12	0.895041	0.902	0.728	6.82798e-08	1	Fzd1
1.70778e-16	0.879164	0.441	0.107	2.57174e-12	1	Zfp791
9.9522e-17	0.870943	0.892	0.554	1.4987e-12	1	Zbp1
8.71702e-10	0.866715	0.902	0.734	1.3127e-05	1	C4b
4.32911e-10	0.865068	0.892	0.736	6.51921e-06	1	Zfp36
9.11102e-14	0.842185	0.931	0.815	1.37203e-09	1	Acsl4
9.73449e-11	0.842166	0.765	0.431	1.46592e-06	1	Hdc
6.73015e-15	0.840626	1	0.935	1.01349e-10	1	Cpxm1
1.6244e-16	0.840408	0.794	0.41	2.44619e-12	1	Trim30a
3.52236e-13	0.835036	0.892	0.655	5.30432e-09	1	Abi3bp
6.00515e-17	0.829693	0.99	0.804	9.04316e-13	1	Tshz2
1.74606e-09	0.824005	0.706	0.47	2.62939e-05	1	Ptges
3.3013e-20	0.819634	1	1	4.97142e-16	1	B2m
3.1297e-14	0.818696	0.902	0.676	4.71301e-10	1	Scara3
7.41702e-15	0.81812	0.598	0.24	1.11693e-10	1	Gm41107
5.71229e-18	0.808867	0.696	0.279	8.60214e-14	1	Ddx60
2.02807e-13	0.807373	0.912	0.595	3.05407e-09	1	Tnfaip2
2.04846e-14	0.80241	0.686	0.29	3.08477e-10	1	Tmem255a
3.08841e-15	0.798239	0.706	0.308	4.65083e-11	1	Cyp7b1
2.40998e-11	0.797581	0.843	0.525	3.62918e-07	1	Tgfb2
4.83029e-14	0.791675	0.961	0.762	7.27394e-10	1	Rnf213
1.08731e-09	0.789868	0.882	0.744	1.63738e-05	1	Gm46277
5.35346e-17	0.789856	0.941	0.721	8.06177e-13	1	H6pd
3.99314e-14	0.784575	0.971	0.828	6.01326e-10	1	Mndal
1.61444e-18	0.771272	1	0.922	2.43119e-14	1	C1ra
1.66856e-19	0.767296	0.99	0.935	2.51268e-15	1	Lgmn
4.20255e-14	0.766978	0.775	0.441	6.32862e-10	1	Adgra2
1.46791e-06	0.765695	0.784	0.567	0.0221053	1	Celf4
1.25313e-06	0.759363	0.902	0.739	0.0188709	1	Osr1
1.27266e-16	0.759139	0.971	0.775	1.9165e-12	1	Tmem254a
4.50493e-13	0.758499	1	0.99	6.78398e-09	1	Xist
7.81558e-13	0.751406	0.941	0.731	1.17695e-08	1	Cdon
3.34085e-14	0.749872	0.784	0.436	5.03098e-10	1	Abhd4
8.39876e-12	0.749812	1	0.992	1.26477e-07	1	Csrp2
1.49977e-14	0.745761	0.863	0.517	2.25851e-10	1	Gxylt2
2.90678e-16	0.745489	0.853	0.428	4.37732e-12	1	Gas7
4.64585e-12	0.743471	1	0.979	6.99618e-08	1	Zbtb20
3.07334e-13	0.73885	0.716	0.345	4.62815e-09	1	Rarres1
3.37548e-08	0.733633	0.725	0.491	0.000508314	1	Prxl2a
1.28638e-09	0.733358	0.784	0.499	1.93717e-05	1	Cldn10
1.27601e-10	0.727281	0.539	0.214	1.92154e-06	1	Rspo3
0.000111364	0.727239	0.294	0.141	1	1	Ndnf
9.46966e-10	0.726835	0.608	0.313	1.42604e-05	1	Slit2
2.72389e-11	0.722679	0.706	0.449	4.1019e-07	1	P2rx4
2.99775e-13	0.720421	0.951	0.687	4.51431e-09	1	Xdh
4.76712e-14	0.715745	0.618	0.248	7.1788e-10	1	Rnf144a
1.18139e-14	0.711592	0.98	0.77	1.77906e-10	1	Aldh1a2
6.90741e-10	0.710422	0.657	0.376	1.04019e-05	1	Capn6
4.95035e-17	0.703245	0.578	0.185	7.45473e-13	1	Casp4
1.38831e-11	0.702966	0.853	0.554	2.09066e-07	1	Klhl24
1.95481e-11	0.701139	0.99	0.911	2.94374e-07	1	Maf
7.61283e-11	0.700822	0.843	0.59	1.14642e-06	1	Tcea3
3.3238e-11	0.69985	0.853	0.601	5.00531e-07	1	Auts2
1.8241e-12	0.699627	1	0.984	2.74692e-08	1	H2-K1
1.34453e-14	0.698719	1	0.893	2.02473e-10	1	Angptl4
1.10607e-05	0.698128	0.961	0.911	0.166562	1	Sox4
2.50057e-15	0.697865	0.99	0.906	3.76561e-11	1	Lgals3bp
4.23325e-06	0.693362	0.745	0.572	0.0637486	1	Nr4a1
2.83741e-18	0.693014	1	0.979	4.27286e-14	1	Serping1
5.94422e-11	0.691694	1	0.943	8.9514e-07	1	Celf2
7.81223e-11	0.689482	0.922	0.752	1.17644e-06	1	Dhrs7
4.5995e-09	0.689209	0.922	0.789	6.92639e-05	1	Spsb1
2.45669e-17	0.685304	0.441	0.094	3.69953e-13	1	Grem2
2.37332e-15	0.684069	0.765	0.352	3.57398e-11	1	Adamtsl1
9.67322e-23	0.682834	0.402	0.047	1.45669e-18	1	Gm43305
5.23915e-20	0.68264	0.235	0.005	7.88963e-16	1	Gm31953
8.1007e-09	0.678577	0.549	0.264	0.000121988	1	Vldlr
7.83936e-13	0.678115	0.922	0.755	1.18053e-08	1	Arhgap28
4.96595e-13	0.677821	0.529	0.185	7.47822e-09	1	Gm12250
4.13593e-06	0.676114	0.529	0.324	0.0622829	1	Ifitm1
1.394e-14	0.673824	0.99	0.914	2.09923e-10	1	Selenop
2.15538e-20	0.673219	1	1	3.24579e-16	1	Ctsl
4.02937e-11	0.670301	0.951	0.836	6.06782e-07	1	Zcchc24
9.09132e-08	0.669828	0.882	0.653	0.00136906	1	Gbp2
2.99216e-10	0.663145	0.98	0.854	4.50589e-06	1	Zfp503
3.21358e-11	0.661763	0.794	0.535	4.83933e-07	1	Dram1
7.73126e-09	0.660574	0.667	0.371	0.000116425	1	Acot1
6.89988e-06	0.659343	0.98	0.896	0.103905	1	Egr1
1.85722e-15	0.658331	0.608	0.225	2.79679e-11	1	Dynlt1b
3.17823e-13	0.655742	0.471	0.151	4.7861e-09	1	Fam13a
8.2644e-11	0.653518	0.912	0.697	1.24454e-06	1	Col18a1
3.22039e-08	0.647606	0.833	0.585	0.000484959	1	Gatm
1.4616e-16	0.646416	0.412	0.086	2.20103e-12	1	Clec14a
3.33309e-07	0.644398	0.676	0.46	0.0050193	1	Tgfbi
6.08865e-09	0.642616	0.471	0.196	9.16889e-05	1	Gm42339
3.65023e-10	0.640447	0.961	0.812	5.49689e-06	1	Btg1
1.25217e-10	0.639168	0.49	0.196	1.88565e-06	1	H2-Q6
4.404e-11	0.629749	0.765	0.439	6.63199e-07	1	Pdgfrb
9.784e-08	0.627701	0.775	0.569	0.00147337	1	Phf11d
2.89746e-12	0.621703	0.971	0.919	4.36329e-08	1	Iah1
1.95676e-13	0.620973	0.647	0.269	2.94668e-09	1	Nhsl2
2.56439e-13	0.620576	0.716	0.342	3.86171e-09	1	Gbp9
4.29442e-12	0.618325	0.98	0.859	6.46697e-08	1	Slc3a2
3.34749e-10	0.613223	0.863	0.507	5.04098e-06	1	Cxcl12
8.84066e-10	0.611794	0.461	0.183	1.33131e-05	1	F830016B08Rik
1.14212e-08	0.611095	0.784	0.556	0.000171992	1	Clec2d
1.23407e-08	0.610666	0.735	0.436	0.000185839	1	Npl
6.28986e-12	0.604723	0.961	0.757	9.47189e-08	1	Ypel3
8.31893e-07	0.604465	0.784	0.642	0.0125275	1	Rora
1.64877e-10	0.603273	0.961	0.718	2.48288e-06	1	Gstm1
1.26994e-05	0.587819	0.627	0.439	0.191241	1	Nfkbiz
9.40891e-12	0.586847	0.99	0.864	1.41689e-07	1	Marcksl1
4.99904e-08	0.586293	0.922	0.783	0.000752806	1	Zeb2
4.33014e-16	0.585078	0.333	0.052	6.52076e-12	1	Tnfrsf19
5.41288e-12	0.583993	0.52	0.193	8.15125e-08	1	Gm7429
2.30341e-09	0.583443	0.931	0.71	3.4687e-05	1	Tst
6.52504e-09	0.582245	0.765	0.493	9.82605e-05	1	Fblim1
0.0084561	0.581838	0.333	0.225	1	1	Gm46241
3.10801e-11	0.581014	0.971	0.775	4.68035e-07	1	Tgfbr3
8.72207e-09	0.578225	0.843	0.653	0.000131346	1	Pisd-ps3
2.34742e-07	0.577969	0.784	0.577	0.00353498	1	Vps13c
3.10464e-12	0.575685	0.373	0.094	4.67528e-08	1	Calcb
6.17296e-07	0.575532	0.578	0.368	0.00929587	1	5031426D15Rik
2.49481e-06	0.572556	0.51	0.295	0.0375693	1	LOC108168762
2.74025e-11	0.571452	0.961	0.802	4.12655e-07	1	Zfas1
1.77885e-08	0.571194	0.578	0.303	0.000267877	1	Slc27a1
1.75632e-10	0.568498	0.755	0.426	2.64485e-06	1	Atp1b2
7.88227e-09	0.568032	0.725	0.446	0.000118699	1	Ddit3
9.88561e-08	0.567281	0.637	0.379	0.00148867	1	Ppp1r15a
1.11168e-19	0.56597	1	1	1.67407e-15	1	Pabpc1
2.28774e-11	0.559441	0.99	0.956	3.4451e-07	1	Slc38a2
9.19637e-09	0.556376	1	0.995	0.000138488	1	H2-D1
8.25067e-13	0.555058	1	0.99	1.24247e-08	1	Tmem176b
5.50875e-16	0.554857	0.755	0.352	8.29563e-12	1	Cxcl13
1.27066e-10	0.553112	0.99	0.995	1.91349e-06	1	Mmp14
6.45449e-08	0.549821	0.863	0.611	0.000971982	1	Itm2a
2.67974e-09	0.549494	0.892	0.82	4.03542e-05	1	Rere
2.56635e-06	0.549315	0.853	0.721	0.0386466	1	Zfp395
2.51142e-07	0.549202	0.755	0.514	0.00378195	1	Rtp4
8.52885e-13	0.544892	0.471	0.141	1.28436e-08	1	Fndc5
0.00128314	0.544052	0.147	0.055	1	1	Cxcl10
8.71448e-10	0.542729	0.98	0.937	1.31231e-05	1	Pnrc1
3.98592e-10	0.538053	0.951	0.856	6.0024e-06	1	Sntb2
1.84534e-07	0.535918	0.784	0.564	0.0027789	1	Irf9
4.24173e-08	0.535505	0.873	0.739	0.000638761	1	Cbx6
6.06812e-12	0.534599	1	0.966	9.13798e-08	1	Tmem176a
1.36959e-10	0.531504	0.971	0.898	2.06247e-06	1	Ctdsp2
0.00323846	0.529689	0.275	0.154	1	1	LOC118567915
0.00051549	0.529677	0.676	0.517	1	1	Ly6a
3.0887e-07	0.527774	0.902	0.744	0.00465127	1	Il1r1
0.000473005	0.526695	0.873	0.849	1	1	Btg2
9.78614e-06	0.525447	0.667	0.478	0.14737	1	Srgap1
5.15137e-15	0.525209	1	1	7.75745e-11	1	Ifitm3
1.69847e-05	0.525203	0.402	0.209	0.255773	1	Espn
4.51157e-07	0.525008	0.706	0.475	0.00679398	1	Tmem140
2.07065e-08	0.524736	0.951	0.877	0.000311819	1	Zfand5
9.52418e-07	0.524468	0.304	0.112	0.0143425	1	Ifit3b
7.60413e-06	0.52375	0.569	0.342	0.114511	1	Prkg1
3.77145e-06	0.520505	0.735	0.538	0.0567943	1	Map3k1
2.99279e-06	0.5196	0.422	0.214	0.0450685	1	S1pr1
8.0721e-09	0.516458	0.598	0.313	0.000121558	1	Pik3ip1
7.49645e-07	0.5158	0.735	0.491	0.0112889	1	Abca1
1.3212e-05	0.514395	0.873	0.731	0.19896	1	Oasl2
4.93275e-08	0.513291	0.902	0.715	0.000742823	1	Cir1
3.02713e-12	0.512501	1	0.977	4.55856e-08	1	Grn
8.46808e-07	0.511541	0.676	0.46	0.0127521	1	Plscr4
9.95215e-10	0.511126	0.961	0.919	1.49869e-05	1	Ptprs
5.75537e-07	0.510734	0.941	0.809	0.00866702	1	Tcf4
6.58667e-09	0.510668	1	0.992	9.91886e-05	1	Lrp1
2.24701e-10	0.510226	0.392	0.123	3.38377e-06	1	Rsad2
1.90262e-05	0.508809	0.843	0.721	0.286515	1	Ifi211
1.72021e-05	0.508801	0.824	0.676	0.259046	1	Clk1
2.78659e-05	0.504385	0.853	0.836	0.419633	1	Trps1
1.02623e-10	0.50377	1	0.99	1.54539e-06	1	Ly6e
1.07812e-05	0.500239	0.892	0.796	0.162354	1	Fndc3a
1.10006e-06	0.499344	0.902	0.755	0.0165659	1	Bmpr2
0.000253906	0.499275	0.833	0.702	1	1	Adamts5
3.43876e-07	0.49831	0.843	0.611	0.00517843	1	Cpt1a
4.12822e-07	0.496059	0.843	0.577	0.00621668	1	Gnptab
2.691e-05	0.494249	0.618	0.418	0.405238	1	Vcam1
4.41375e-09	0.492121	0.99	0.948	6.64666e-05	1	Sh3bgrl
1.37973e-08	0.489765	0.784	0.512	0.000207773	1	Steap4
6.71641e-08	0.489199	0.833	0.606	0.00101142	1	H2-Q4
5.40027e-06	0.48585	0.824	0.601	0.0813227	1	Klf7
1.43775e-06	0.485564	0.676	0.446	0.021651	1	Jam2
2.99898e-05	0.485181	0.98	0.948	0.451616	1	Ifi27l2a
5.32175e-09	0.484968	0.569	0.279	8.01402e-05	1	Gbp6
7.97523e-08	0.484342	0.922	0.723	0.00120099	1	Fcor
1.34187e-16	0.48389	0.255	0.021	2.02073e-12	1	Gabrg3
8.36078e-06	0.483779	0.863	0.666	0.125905	1	Stat1
1.33798e-06	0.482802	0.48	0.243	0.0201486	1	Lrp2
0.000186039	0.482438	0.804	0.65	1	1	Nfkbia
0.000592339	0.482359	0.539	0.399	1	1	Stk3
1.00493e-06	0.482224	0.588	0.35	0.0151332	1	Rtn1
1.0611e-07	0.481961	0.451	0.214	0.00159791	1	Trim30d
6.79642e-06	0.480106	0.588	0.376	0.102347	1	Plcl1
0.00345499	0.47976	1	0.997	1	1	Malat1
1.67404e-13	0.479418	1	0.997	2.52094e-09	1	Lamp2
7.47581e-07	0.478284	0.961	0.937	0.0112578	1	Galnt1
2.61755e-14	0.477846	0.353	0.068	3.94177e-10	1	Heph
6.52477e-07	0.475816	0.657	0.426	0.00982565	1	Tcp11l2
1.29696e-08	0.475685	0.99	0.979	0.000195309	1	Ctnnb1
9.27055e-13	0.475659	1	1	1.39605e-08	1	Itm2b
3.77944e-07	0.472475	0.98	0.903	0.00569146	1	Bmp1
4.85656e-07	0.47144	0.941	0.846	0.00731349	1	Plat
1.3189e-08	0.47127	0.588	0.29	0.000198613	1	Lamc3
9.05637e-09	0.470053	1	0.963	0.00013638	1	Igfbp4
9.34611e-10	0.469188	1	0.966	1.40743e-05	1	Mxra8
5.8885e-07	0.468203	0.471	0.243	0.00886749	1	Asap3
0.000107388	0.466478	0.725	0.593	1	1	Osmr
6.60744e-05	0.465511	0.696	0.527	0.995014	1	Adamts9
2.12512e-11	0.465375	1	0.997	3.20022e-07	1	Aebp1
3.34507e-08	0.462951	0.99	0.974	0.000503733	1	Ech1
5.11842e-06	0.46201	0.48	0.256	0.0770783	1	Steap3
5.80036e-09	0.461804	0.814	0.483	8.73476e-05	1	Vit
2.73375e-06	0.459199	0.647	0.431	0.0411675	1	Rassf2
6.05524e-08	0.456412	0.52	0.258	0.000911859	1	Slc25a23
3.28827e-06	0.452855	0.461	0.251	0.0495181	1	Tead2
2.09003e-06	0.452495	0.657	0.439	0.0314738	1	Crebrf
2.95159e-08	0.452426	0.951	0.807	0.00044448	1	Hadh
0.00011803	0.452203	0.745	0.582	1	1	Mt2
0.00875831	0.450725	0.176	0.089	1	1	Serpinb2
7.15056e-06	0.448155	0.775	0.585	0.10768	1	Atxn1
9.97748e-10	0.448019	0.588	0.272	1.50251e-05	1	Trim12a
2.60599e-07	0.446669	0.971	0.82	0.00392435	1	Pdcd4
6.16621e-05	0.444905	0.637	0.436	0.92857	1	Peli1
0.000561782	0.44359	0.804	0.692	1	1	Hacd2
7.11959e-07	0.442924	0.725	0.491	0.0107214	1	Ssbp2
0.000222833	0.442088	0.98	0.916	1	1	Junb
0.000347939	0.440388	0.51	0.376	1	1	Pde7b
4.04087e-06	0.439479	0.539	0.305	0.0608514	1	Bach2
3.70158e-05	0.439125	0.647	0.462	0.55742	1	Mxi1
0.000496357	0.437371	0.863	0.726	1	1	H2-T23
8.16737e-11	0.437195	0.5	0.188	1.22992e-06	1	Abca6
6.1269e-07	0.436878	0.99	0.969	0.00922649	1	Ppp3ca
8.67186e-08	0.436749	0.99	0.958	0.0013059	1	Nfia
3.59643e-06	0.436707	0.559	0.324	0.0541586	1	Pde4d
2.44611e-07	0.436356	0.49	0.235	0.0036836	1	Il34
1.34307e-06	0.435894	0.333	0.133	0.0202253	1	Casp1
0.00157713	0.435523	0.814	0.731	1	1	Bach1
3.12307e-07	0.43454	0.912	0.723	0.00470303	1	Chd3
2.11511e-05	0.43414	0.961	0.914	0.318514	1	Klf3
2.51378e-06	0.433914	0.392	0.178	0.037855	1	Satb1
7.37742e-05	0.432837	0.765	0.632	1	1	Samd9l
5.47342e-05	0.432454	0.471	0.269	0.824243	1	LOC115487771
3.09227e-06	0.432337	0.382	0.175	0.0465664	1	Gdpd2
1.25166e-06	0.432208	0.441	0.219	0.0188488	1	Il1rl2
1.01145e-08	0.431196	1	0.995	0.000152314	1	Nfib
1.95095e-05	0.430728	0.304	0.133	0.293794	1	Ccl24
3.2598e-05	0.429535	0.588	0.381	0.490894	1	Cmbl
4.77832e-06	0.42935	0.961	0.89	0.0719568	1	Gda
8.92888e-08	0.427649	0.853	0.681	0.0013446	1	Tbl1xr1
6.73998e-07	0.427369	0.833	0.621	0.0101497	1	Zfp516
2.98854e-06	0.425885	0.882	0.812	0.0450044	1	Supt5
2.20672e-05	0.425635	0.882	0.807	0.33231	1	H2-T22
0.000634911	0.425508	0.245	0.112	1	1	Clca3a2
0.00011378	0.42383	0.471	0.292	1	1	Col24a1
2.01108e-05	0.421963	0.657	0.452	0.302849	1	Xpr1
3.26889e-06	0.421726	0.98	0.883	0.0492263	1	Ifi204
3.98191e-07	0.420566	0.5	0.251	0.00599637	1	Maob
2.03561e-06	0.420363	0.99	0.898	0.0306542	1	Psmb8
3.59944e-06	0.41912	0.775	0.587	0.054204	1	Sp100
8.0906e-07	0.418653	0.706	0.475	0.0121836	1	Ly96
4.77248e-09	0.41797	0.275	0.068	7.18687e-05	1	Glb1l2
7.04039e-10	0.417527	0.373	0.117	1.06021e-05	1	Gm51963
1.97194e-06	0.416444	0.922	0.744	0.0296955	1	Cpq
2.30557e-06	0.416404	1	0.911	0.0347196	1	Ldhb
0.000129371	0.416379	0.843	0.708	1	1	Eif2ak2
4.04796e-06	0.416294	0.559	0.321	0.0609582	1	Cyp2d22
1.99095e-07	0.41624	0.529	0.261	0.00299818	1	Adgrl2
1.11552e-06	0.416151	0.931	0.82	0.0167986	1	Mef2a
1.01957e-06	0.41438	0.775	0.517	0.0153537	1	Man2a2
0.000553683	0.410805	0.725	0.601	1	1	Pdzrn3
6.96175e-07	0.410227	0.765	0.514	0.0104837	1	Aox3
0.00014841	0.409204	0.304	0.149	1	1	LOC118568777
8.57472e-07	0.407623	0.902	0.739	0.0129127	1	Tnrc18
0.000135963	0.407298	0.696	0.504	1	1	Sp140
8.29346e-06	0.406954	0.716	0.475	0.124891	1	Ppp1r12b
2.02152e-08	0.405923	0.686	0.363	0.00030442	1	Slc16a2
2.92695e-06	0.403653	0.804	0.627	0.0440769	1	Csad
6.28122e-05	0.40247	0.676	0.491	0.945889	1	Ogt
9.64811e-09	0.402161	0.716	0.431	0.000145291	1	Col5a3
0.00438632	0.401492	0.49	0.352	1	1	Adamts19
1.11883e-06	0.401205	0.99	0.922	0.0168484	1	Ildr2
0.000588137	0.401081	0.873	0.757	1	1	Slit3
1.57603e-08	0.40057	0.461	0.183	0.000237334	1	A530020G20Rik
0.000162162	0.400398	0.657	0.493	1	1	Tigd2
1.0943e-05	0.399867	0.971	0.95	0.164791	1	Lpp
3.21573e-07	0.399477	0.824	0.54	0.00484256	1	Zfp950
1.63954e-06	0.39837	0.99	0.953	0.0246898	1	2410006H16Rik
0.000321072	0.398341	0.363	0.204	1	1	Scn7a
6.62231e-07	0.397944	0.559	0.298	0.00997254	1	Axin2
9.59714e-10	0.397342	0.431	0.157	1.44523e-05	1	Gm11478
2.51139e-05	0.397186	0.676	0.444	0.37819	1	Bcl2l11
0.00121949	0.397075	0.863	0.755	1	1	Ccnl1
1.55335e-05	0.395896	0.941	0.903	0.233919	1	Map4k4
5.19037e-05	0.394371	0.922	0.786	0.781618	1	Lgals9
1.02993e-05	0.393882	0.637	0.399	0.155097	1	Stat2
8.94714e-06	0.392987	0.431	0.219	0.134735	1	Slc43a2
1.04357e-05	0.392743	0.98	0.927	0.157152	1	Stat3
8.52838e-05	0.392708	0.52	0.334	1	1	Metap1d
6.16465e-07	0.392662	0.961	0.896	0.00928335	1	Smarca2
1.55105e-05	0.391411	0.794	0.634	0.233573	1	Tmem9
3.60999e-06	0.391219	0.824	0.64	0.0543629	1	Meis1
8.03571e-08	0.391011	0.735	0.478	0.0012101	1	Dleu2
0.00102083	0.390838	0.657	0.504	1	1	Arl5b
5.29314e-06	0.39017	0.873	0.778	0.0797094	1	Glb1
0.00347215	0.38981	0.539	0.407	1	1	Tsix
3.08717e-05	0.389401	0.588	0.41	0.464897	1	Pml
2.23479e-06	0.388869	0.52	0.287	0.0336538	1	Greb1l
5.81535e-05	0.387866	0.745	0.574	0.875734	1	Ctxn1
0.000606674	0.387628	0.559	0.384	1	1	Ets2
5.10245e-07	0.386966	0.5	0.251	0.00768378	1	Bmf
3.06214e-05	0.386719	0.696	0.493	0.461128	1	Zcchc14
4.44034e-06	0.385847	0.51	0.285	0.066867	1	Sult1a1
2.8256e-06	0.38574	0.706	0.431	0.0425506	1	Irgm2
8.97551e-07	0.384364	1	0.995	0.0135162	1	Dbi
0.000777118	0.383891	0.618	0.47	1	1	Dtx3l
0.000797551	0.383278	0.794	0.663	1	1	Ctsh
9.80906e-05	0.382873	0.569	0.386	1	1	Gngt2
5.29553e-07	0.382339	0.598	0.35	0.00797454	1	Entpd2
3.73634e-05	0.382132	0.696	0.514	0.562656	1	Trim25
2.72199e-07	0.38134	1	1	0.00409905	1	LOC118568312
0.000363503	0.381313	0.696	0.525	1	1	Ypel2
3.66617e-07	0.380844	1	0.99	0.00552089	1	Ndufa6
0.000385093	0.380396	0.598	0.431	1	1	Gramd1b
0.000315848	0.379879	0.863	0.757	1	1	Rbms3
0.00252198	0.379666	0.275	0.157	1	1	Sult5a1
1.38448e-05	0.378869	0.873	0.778	0.208488	1	Atp6v1a
0.00425747	0.378587	0.333	0.222	1	1	Slfn8
8.74899e-05	0.37779	0.627	0.444	1	1	Rin2
2.55249e-05	0.377558	0.922	0.689	0.384379	1	Hoxa5
2.56191e-05	0.376924	0.363	0.178	0.385799	1	Gm46840
0.000382213	0.376554	0.833	0.744	1	1	Rap2a
5.90738e-05	0.376472	0.51	0.321	0.889592	1	Ralgds
8.14995e-16	0.37628	0.304	0.039	1.2273e-11	1	Pnp2
5.05337e-09	0.376118	1	1	7.60987e-05	1	Nsa2
2.61932e-05	0.376043	0.235	0.086	0.394444	1	Hgf
0.000191258	0.375212	0.52	0.339	1	1	Fgfr2
0.000303027	0.375212	0.529	0.363	1	1	Sema4c
9.53767e-05	0.375147	0.725	0.58	1	1	Snx10
3.93486e-05	0.374134	0.765	0.587	0.59255	1	Igsf3
0.000104516	0.373644	0.52	0.319	1	1	LOC118568566
3.00446e-06	0.373613	1	0.987	0.0452441	1	Rbms1
0.000933076	0.37338	0.578	0.431	1	1	Ifi47
0.00010753	0.372294	0.578	0.386	1	1	Zbtb16
2.93338e-05	0.372089	0.804	0.64	0.441737	1	Pros1
0.000209739	0.372082	0.559	0.371	1	1	LOC118567769
9.28568e-06	0.371697	0.431	0.222	0.139833	1	Atp1a2
0.000577615	0.371402	0.843	0.687	1	1	Antxr1
0.000317931	0.371019	0.725	0.548	1	1	Olfr1033
9.39226e-05	0.370747	0.824	0.653	1	1	Pld3
8.82368e-08	0.370521	0.941	0.859	0.00132876	1	Eci2
2.27721e-06	0.370355	0.422	0.201	0.0342925	1	Trim34a
4.73593e-06	0.36986	0.98	0.922	0.0713184	1	Rarres2
2.93797e-05	0.368207	0.608	0.397	0.44243	1	Sesn1
7.16271e-06	0.366861	0.98	0.961	0.107863	1	Atrx
9.5747e-06	0.366562	0.775	0.572	0.144185	1	Casp12
2.27245e-05	0.364455	0.706	0.559	0.342208	1	Dync2li1
2.02196e-05	0.364299	0.784	0.59	0.304486	1	Auh
0.000261872	0.364096	0.657	0.478	1	1	Fnip1
1.73053e-05	0.363952	0.824	0.689	0.2606	1	Samhd1
1.02802e-05	0.363496	0.451	0.24	0.15481	1	Gm26782
0.000379366	0.363469	0.52	0.347	1	1	Zfhx4
2.80876e-08	0.363072	0.324	0.104	0.000422971	1	Pdk4
7.95841e-05	0.362983	0.608	0.41	1	1	Apol9a
0.000596691	0.362664	0.745	0.58	1	1	Tshz1
0.000483367	0.362554	0.951	0.888	1	1	Nupr1
0.000361253	0.361497	0.451	0.292	1	1	Per1
3.5592e-07	0.361483	0.98	0.958	0.0053598	1	Eif4b
7.21984e-09	0.361046	0.412	0.149	0.000108724	1	Mrvi1
4.08086e-07	0.360837	0.971	0.781	0.00614537	1	Pbxip1
2.26958e-05	0.360508	0.235	0.086	0.341776	1	Gbp4
4.39698e-07	0.359658	0.333	0.12	0.00662141	1	Rgs7bp
0.000280353	0.358789	0.853	0.723	1	1	Hs2st1
1.08713e-05	0.358223	0.598	0.36	0.16371	1	Dzip1
0.00083577	0.35814	0.608	0.439	1	1	Tmtc2
1.06982e-13	0.35698	0.186	0.01	1.61104e-09	1	Rbm24
0.000713011	0.355718	0.843	0.736	1	1	Prickle1
2.04612e-05	0.355604	0.725	0.535	0.308126	1	Arsb
1.32851e-05	0.355575	0.922	0.825	0.20006	1	Mier1
1.72851e-05	0.355481	0.755	0.582	0.260296	1	Numa1
1.33786e-05	0.355177	0.951	0.812	0.201468	1	Gtf2i
7.29354e-07	0.354974	0.353	0.141	0.0109833	1	Mapk10
1.36871e-09	0.354773	0.412	0.144	2.06114e-05	1	H2-T10
9.98393e-05	0.354059	0.676	0.499	1	1	Tap1
4.2183e-05	0.353948	0.637	0.428	0.635233	1	Ifi205
0.000145787	0.353933	0.667	0.522	1	1	Phyh
2.68887e-05	0.35356	0.549	0.342	0.404917	1	Boc
0.00033856	0.353013	0.833	0.663	1	1	Cadm4
0.000725169	0.352928	0.775	0.728	1	1	Ehmt2
0.000135381	0.352537	0.5	0.303	1	1	Slc39a14
5.1055e-06	0.352077	0.529	0.3	0.0768837	1	Abat
3.6893e-05	0.351587	0.951	0.851	0.555571	1	Bclaf1
2.41434e-07	0.350747	1	1	0.00363575	1	Apoe
1.82283e-06	0.350398	1	0.987	0.0274501	1	Col6a1
0.000119768	0.350334	0.48	0.298	1	1	Arhgap32
1.01851e-05	0.349461	0.637	0.384	0.153378	1	Tec
0.000161615	0.349013	0.647	0.486	1	1	Mfsd1
0.00591671	0.34795	0.588	0.48	1	1	Zfp281
9.03049e-06	0.346947	0.922	0.781	0.13599	1	Cd302
7.8769e-08	0.346944	1	1	0.00118618	1	H3f3b
0.00101081	0.346823	0.755	0.708	1	1	Spred1
4.68295e-06	0.346623	0.461	0.238	0.0705206	1	Oxnad1
0.00185442	0.346262	0.843	0.742	1	1	Tnrc6b
0.000335411	0.346074	0.794	0.65	1	1	Cflar
0.00102558	0.345984	0.667	0.491	1	1	Rdh10
4.95644e-06	0.345555	0.343	0.151	0.074639	1	Plekhg1
0.00146974	0.344874	0.549	0.379	1	1	Diaph2
0.000663889	0.344248	0.588	0.42	1	1	Gria3
1.27412e-07	0.343236	1	0.875	0.0019187	1	Flrt2
5.94111e-05	0.342941	0.863	0.77	0.894672	1	Wdr45b
0.00956758	0.342672	0.225	0.131	1	1	LOC115486533
0.00120737	0.342075	0.98	0.901	1	1	Wt1
0.00246617	0.342026	0.451	0.324	1	1	Agl
7.9589e-07	0.34196	0.412	0.185	0.0119853	1	Helz2
1.45981e-06	0.34196	0.422	0.196	0.0219833	1	Dock9
0.00103842	0.341343	0.833	0.744	1	1	Pltp
9.73685e-05	0.341258	0.922	0.762	1	1	Srpx
4.9804e-05	0.340621	0.775	0.632	0.749998	1	Maf1
0.00566717	0.340229	0.804	0.786	1	1	Kmt2a
0.00229208	0.339188	0.735	0.614	1	1	Zfp704
8.17113e-05	0.338371	0.402	0.225	1	1	Csdc2
0.000218254	0.337698	0.363	0.18	1	1	Kcnj8
0.000301882	0.337562	0.676	0.538	1	1	Usp3
4.80284e-05	0.337553	0.627	0.428	0.72326	1	Sec61a2
0.00931075	0.337375	0.706	0.569	1	1	Psmb9
2.51407e-06	0.336869	0.324	0.133	0.0378594	1	Dhdh
1.14367e-05	0.336798	0.539	0.308	0.172226	1	Plekha4
0.00180466	0.336694	0.853	0.802	1	1	Sh3d19
0.000109542	0.336358	0.686	0.512	1	1	Parp9
0.00107546	0.336157	0.804	0.728	1	1	Lgals8
8.27211e-05	0.335855	0.902	0.799	1	1	Lyl1
7.08919e-05	0.335308	0.412	0.227	1	1	Prickle2
0.000852949	0.335254	0.912	0.82	1	1	Sod2
1.58555e-07	0.334829	1	1	0.00238769	1	Ifitm2
1.23923e-07	0.333661	0.294	0.094	0.00186616	1	Lgr5
0.00035464	0.333415	0.559	0.358	1	1	LOC115489130
0.00093915	0.331952	0.588	0.439	1	1	Igtp
7.0758e-05	0.33123	0.539	0.329	1	1	Tanc2
0.000157901	0.330634	0.588	0.394	1	1	Ehbp1
0.000259408	0.329689	0.696	0.501	1	1	Phf21a
0.000273225	0.329351	0.735	0.582	1	1	Atp7a
0.0023995	0.329049	0.373	0.238	1	1	Pcdh18
0.00013068	0.328606	0.578	0.399	1	1	Kat2b
4.03422e-05	0.326	0.667	0.449	0.607514	1	Zadh2
7.73313e-06	0.323813	0.235	0.081	0.116453	1	Plau
1.03466e-05	0.323813	0.284	0.112	0.15581	1	Chek2
1.53778e-05	0.323813	0.784	0.598	0.231575	1	Chpt1
1.8786e-05	0.323813	0.99	0.979	0.282898	1	Col6a2
0.00095088	0.323813	0.216	0.097	1	1	Cd3g
8.4221e-05	0.322485	0.873	0.778	1	1	Scpep1
0.00993088	0.321999	0.637	0.593	1	1	Slc44a2
0.000167764	0.321067	0.441	0.264	1	1	Ccng2
9.68432e-05	0.32102	0.441	0.256	1	1	Rtn2
0.0019787	0.320146	0.716	0.582	1	1	Xrn1
0.00131352	0.319892	0.696	0.517	1	1	Abca9
0.00209458	0.318816	0.99	0.982	1	1	Lars2
0.000115707	0.318576	0.765	0.619	1	1	Rap2b
0.00114326	0.318264	0.392	0.243	1	1	Gm46406
3.13952e-05	0.318133	0.441	0.23	0.47278	1	Arrdc4
0.000199421	0.318065	0.843	0.736	1	1	Phf14
0.00105173	0.317863	0.667	0.53	1	1	Rilpl2
0.0044136	0.317436	0.667	0.556	1	1	LOC102631979
6.68051e-05	0.317112	0.843	0.655	1	1	Nkd1
0.00280548	0.316991	0.559	0.441	1	1	Ghr
0.00215248	0.316893	0.549	0.392	1	1	Ifih1
0.00221466	0.316545	0.814	0.7	1	1	Clip3
0.000354881	0.316251	0.912	0.836	1	1	Nfat5
0.00507695	0.316093	0.902	0.888	1	1	Akap13
2.08106e-06	0.315531	1	0.961	0.0313386	1	Mgst1
0.000663413	0.314565	0.775	0.695	1	1	Rsf1
0.000876691	0.31413	0.539	0.397	1	1	Hdac5
0.00702383	0.31366	0.608	0.499	1	1	Ccdc122
0.0021794	0.313165	0.784	0.608	1	1	Tmem37
0.000423514	0.31307	0.647	0.478	1	1	Rapgef2
1.84576e-06	0.312734	1	0.997	0.0277953	1	Ccdc80
1.99017e-05	0.31234	0.461	0.251	0.299699	1	Atg14
0.000249875	0.312299	0.529	0.326	1	1	Tmeff2
0.000163268	0.312187	0.598	0.392	1	1	Uvssa
4.77916e-08	0.310607	0.324	0.104	0.000719693	1	Gpr88
0.00133907	0.310377	0.755	0.661	1	1	Upf2
0.000110374	0.310347	0.824	0.71	1	1	Xaf1
0.0001281	0.309738	0.451	0.269	1	1	Fchsd2
0.000476113	0.30925	0.588	0.418	1	1	Glul
0.000941658	0.308728	0.647	0.48	1	1	Birc2
4.60622e-05	0.308651	0.99	0.966	0.69365	1	Bicc1
0.00246508	0.3085	0.971	0.909	1	1	Ppp1r12a
0.00536255	0.3083	0.441	0.326	1	1	Slc4a7
4.07411e-07	0.307811	1	1	0.0061352	1	Psap
0.00345767	0.306939	0.676	0.499	1	1	Pik3r1
6.50627e-10	0.306736	1	1	9.79779e-06	1	Rps28
2.68969e-08	0.305846	0.216	0.047	0.00040504	1	Gm40733
0.000109361	0.30573	0.49	0.303	1	1	Nek4
0.000763836	0.305589	0.657	0.48	1	1	Apbb1ip
1.8885e-05	0.305574	0.137	0.031	0.28439	1	Myh11
0.00117645	0.305534	0.5	0.345	1	1	Dyrk1b
0.000863126	0.305434	0.784	0.645	1	1	Sh3pxd2b
0.00154018	0.304892	0.578	0.41	1	1	Stx17
0.00282967	0.304534	0.588	0.439	1	1	Bnc2
0.00688563	0.303913	0.657	0.567	1	1	Cnot2
0.00559849	0.303564	0.676	0.637	1	1	Fads2
4.21011e-06	0.303307	0.451	0.227	0.0634	1	Car13
0.000169142	0.303054	0.618	0.436	1	1	Calcoco1
2.63175e-05	0.303024	0.99	0.948	0.396316	1	Dag1
0.000935732	0.302723	0.735	0.567	1	1	Ppt1
0.00143465	0.302028	0.696	0.556	1	1	Atf7
0.000112679	0.301834	0.833	0.679	1	1	Hyi
0.000665202	0.301663	0.706	0.577	1	1	Slc25a51
7.21795e-05	0.301531	0.686	0.483	1	1	Angptl2
0.00147105	0.301329	0.529	0.389	1	1	Ubl7
5.28753e-05	0.301003	0.775	0.593	0.79625	1	Rsbn1l
0.000314616	0.300958	0.882	0.799	1	1	Cops2
0.000685434	0.3005	0.775	0.614	1	1	Setd7
7.35387e-05	0.299847	0.578	0.358	1	1	Nme4
0.000594747	0.299834	0.49	0.326	1	1	Shfl
0.000394403	0.299817	0.873	0.734	1	1	Rab13
1.13295e-05	0.29929	0.922	0.864	0.17061	1	Arhgef12
0.0075792	0.29929	0.314	0.196	1	1	Rgs16
2.35052e-05	0.298932	0.99	0.987	0.353966	1	Fundc2
0.000557817	0.298852	0.549	0.381	1	1	Akr1e1
0.000473865	0.29883	0.578	0.402	1	1	Gm41607
0.00102486	0.298567	0.824	0.681	1	1	Gabarapl1
1.75998e-05	0.298448	0.971	0.919	0.265036	1	Sqstm1
0.000594125	0.297501	0.402	0.24	1	1	Sord
0.000564512	0.296957	0.941	0.893	1	1	Pgrmc1
0.00772685	0.295384	0.696	0.59	1	1	Jmjd1c
0.000515733	0.294518	0.833	0.778	1	1	Cnot3
0.00085698	0.294225	0.892	0.786	1	1	Thoc2
2.09585e-07	0.294184	1	1	0.00315614	1	Cox6c
0.00094857	0.293488	0.578	0.415	1	1	Oas1a
0.000442487	0.29334	0.902	0.83	1	1	Idh1
0.000469149	0.293311	0.343	0.191	1	1	Cacnb2
0.000369793	0.293058	0.784	0.611	1	1	Tbc1d2b
0.000125572	0.292846	0.441	0.258	1	1	Cnnm3
0.000853046	0.292598	0.843	0.757	1	1	Lipa
0.00040671	0.29223	0.971	0.916	1	1	Mapk3
0.000772787	0.291802	0.843	0.726	1	1	Asah1
2.62999e-09	0.291542	1	1	3.9605e-05	1	Rpl30
0.001149	0.291258	0.912	0.849	1	1	Psmb10
0.000175791	0.290798	0.598	0.392	1	1	Dlc1
0.00637747	0.290711	0.99	0.93	1	1	Gas1
0.000949799	0.289379	0.853	0.749	1	1	Kdm5a
0.00023947	0.288623	0.578	0.389	1	1	Ppp2r3d
0.000115556	0.288407	0.402	0.219	1	1	Fgd4
0.00127634	0.287582	0.833	0.728	1	1	Ttc28
4.90832e-06	0.287537	0.284	0.104	0.0739145	1	Lonrf3
[truncated: 8,011 more rows]
